# Supplementary material for: Mapping Potential Vaccine Candidates Predicted by VaxiJen for Different Viral Pathogens between 2017–2021—A Scoping Review
Source: Vaccines (Basel). 2022 Oct 24;10(11):1785. doi: 10.3390/vaccines10111785 (PMC9695814; doi:10.3390/vaccines10111785)
Supplement: Supplementary file 1 [file vaccines-10-01785-s001.zip]

Archive with 4 entries (3 files):
- vaccines-1922649-supplementary/
- vaccines-1922649-supplementary/Supplementary Table S1 - Search strategy per database.pdf
- vaccines-1922649-supplementary/Supplementary Table S2 - PRISMA-ScR checklist.pdf
- vaccines-1922649-supplementary/Supplementary Table S3 - Included studies.xlsx
