# Supplementary material for: Mapping Potential Vaccine Candidates Predicted by VaxiJen for Different Viral Pathogens between 2017–2021—A Scoping Review
Source: Vaccines (Basel). 2022 Oct 24;10(11):1785. doi: 10.3390/vaccines10111785 (PMC9695814; doi:10.3390/vaccines10111785)
Supplement: Supplementary file 1 [file vaccines-10-01785-s001.zip › vaccines-1922649-supplementary/Supplementary Table S3 - Included studies.xlsx]

## Sheet: key
Key
Symbol	Meaning	Reason
Red highlight	Exclude	Focuses on Culex quinquefasciatus, which is mosquito and not a virus

## Sheet: Table S3
Pathogen	Year	Authors	Title	Key Findings	Experimentally Validated?	Experimentally Validated Findings
Adenoviruses	2018	Hossain et al.	In silico identification of potential epitopes present in human adenovirus proteins for vaccine design and of putative drugs for treatment against viral infection	This in-silico study contributed five best B-cell epitopes from fiber C-5, hexon C-5 and D-8, penton base B-3 and C-5 proteins, and three promising T-cell epitopes from hexon C-5, D-8 and penton base C-5 proteins of adenovirus as potential candidates for vaccine design. The epitopes were antigenic, with VaxiJen scores >=0.4.	No	N/A
Adenoviruses	2021	Tufail et al.	Identification of potent epitopes on hexon capsid protein and their evaluation as vaccine candidates against infections caused by members of Adenoviridae family	A highly conserved epitopic region, Asp348-Phe369, was discovered on the hexon capsid proteins of a representative adenovirus, the fowl adenovirus of serotype 4 (FAdV-4). Asp348-Phe369 was predicted to have an antigenicity score of 0.9293 by VaxiJen.	Yes	By inserting Asp348-Phe369 from FAdV-4 into the core protein of hepatitis B virus, a virus-like particle (VLP) vaccine was created. When compared to the commercially available vaccine, this VLP vaccine provided better protection (up to 90%) against challenge in chickens.
Astroviruses	2020	Amimo et al.	Whole genome sequence analysis of porcine astroviruses reveals novel genetically diverse strains circulating in east african smallholder pig farms	The capsid protein sequences of seven African porcine astrovirus (PoAstV) strains served as the basis to predict linear antigenic epitopes. The epitopes at amino acid positions 126-161 of these sequences were the best potential vaccine candidate epitopes, according to VaxiJen (scores greater than 0.4), because a conserved motif was present in each genotype.	No	N/A
Astroviruses	2021	Ferreyra et al.	Comparative analysis of novel strains of porcine astrovirus type 3 in the USA	This study found two conserved antigenic epitopes from the consensus sequence of porcine astrovirus type 3 (PoAstV3) strains from the United States of America (USA), which were highly homologous to VP27 of PoAstV3. These two epitopes were [YKHEKWGDNLKFSSWLVRFT] and [GNFYCLVSAPVISNVNQAPVTIVFNKVAT PKLSTSSSLSHMRVSVSSVQPGTYGVIYT] with VaxiJen scores 0.8778 and 0.5617, respectively (above threshold va…	No	N/A
Avian influenza A (H7N9) virus	2019	Hasan et al.	Reverse vaccinology approach to design a novel multi-epitope subunit vaccine against avian influenza A (H7N9) virus	VaxiJen was used to predict antigenic proteins from the proteome of avian influenza A (H7N9). The proteins Hemagglutinin (score: 0.5294) and matrix protein 1 (score: 0.4517) were found to have VaxiJen scores above the threshold value (0.4), forming the basis for further processing. The finalized epitopes generated from these proteins using various bioinformatics tools, including VaxiJen, were use…	No	N/A
Bovine ephemeral fever virus	2021	Pyasi et al.	Immunoinformatics approach to design multi-epitope-subunit vaccine against bovine ephemeral fever disease	This study's authors used VaxiJen and other bioinformatics tools to design a multi-epitope subunit vaccine by examining the structured proteins (N, P, M, and G) of the bovine ephemeral fever virus (BEFV). The highly effective multi-epitope vaccine candidate identified in this study achieved an antigenic score of 0.52 with VaxiJen at a 0.4 threshold.	No	N/A
Canine circovirus	2021	Jain et al.	An immunoinformatics study: designing multivalent T-cell epitope vaccine against canine circovirus	To design a vaccine construct, the authors used the replicase and capsid protein sequences of canine circovirus as input into various in silico tools, including VaxiJen. Five epitopes from these two proteins, YQHLPPFRF, YIRAKWINW, ALYRRLTLI, HLQGFVNLK, and GTMNFVARR, were chosen to successfully design a vaccine construct because their VaxiJen antigenicity score was above the set threshold value o…	No	N/A
Chandipura virus	2020	Pavitrakar et al.	Design of a multi-epitope peptide vaccine candidate against chandipura virus: an immuno-informatics study	VaxiJen and other bioinformatics tools formed the basis for designing a vaccine against the chandipura virus. This study included the N, P, M, and G structured proteins of the chandipura virus. All four proteins had a VaxiJen score greater than 0.4, indicating that they were antigenic. A multi-epitope protein was created by combining B- and T-cell epitopes from these proteins. According to VaxiJe…	No	N/A
Chandipura virus	2021	Deb et al.	Immunoinformatics based designing a multi-epitope vaccine against pathogenic Chandipura vesiculovirus	VaxiJen, among other computer-based tools, was used to design a multi-epitope vaccine against the Chandipura virus based on its glycoprotein sequence. According to VaxiJen, the vaccine construct was antigenic, with a score of 0.6334 (higher than the set threshold of 0.4).	No	N/A
Chikungunya virus and Mayaro virus	2021	Hoque et al.	Implementation of in silico methods to predict common epitopes for vaccine development against Chikungunya and Mayaro viruses	This study identified peptide-based potential vaccine candidates (B- and T-cell epitopes) from the Chikungunya virus, which were computationally homologous to the Mayaro virus. The following conserved epitopes were discovered from the most antigenic structured polyprotein of both viruses: (i) five CD8+ T-cell epitopes (209KPGDSGRPI217, 219TGTMGHFIL227, 239ALSVVTWNK247, 98KPGRRERMC106 and 100GRRER…	No	N/A
Chikungunya virus	2017	Waheed et al.	Prediction of promiscuous T cell epitopes in RNA dependent RNA polymerase of Chikungunya virus	The authors conducted an in silico investigation based on a consensus non-structural protein 4 (nsP4) sequence of the Chikungunya virus to identify T-cell epitopes as potential vaccine candidates. The results revealed that the following promiscuous T-cell epitopes had VaxiJen scores above the default threshold of 0.4. The predictions showed that epitopes WMNMEVKII (score: 1.165 0) and VRRLNAVLL (…	No	N/A
Chikungunya virus	2018	Tahir ul Qamar et al.	Peptide vaccine against chikungunya virus: immuno-informatics combined with molecular docking approach	This study was a computational analysis for predicting antigenic epitopes using the chikungunya virus polyprotein. According to VaxiJen, the polyprotein’s antigenic score was 0.5106. With a VaxiJen score of 1.663, the most promising B-cell epitope was “PPFGAGRPGQFGDI”. The following two T-cell epitopes were highly antigenic: (i) the major histocompatibility complex (MHC) class I peptide “TAECKDKN…	No	N/A
Chikungunya virus	2018	Narula et al.	Excavating chikungunya genome to design B and T cell multi-epitope subunit vaccine using comprehensive immunoinformatics approach to control chikungunya infection	The structural and non-structural proteins of the chikungunya virus served as the basis to predict B- and T-cell epitopes for designing a vaccine. One of the computational tools used for this analysis was VaxiJen. According to VaxiJen, the final multi-epitope subunit vaccine was antigenic, with a score of 0.48, higher than the default of 0.4.	No	N/A
Chikungunya virus	2020	Anwar et al.	Prediction of epitope-based peptide vaccine against the Chikungunya virus by immuno-informatics approach	In silico methods were employed to predict epitopes from the E1 glycoprotein of the chikungunya virus. According to VaxiJen, this protein was antigenic (score > 0.4, the threshold), and the B-cell epitope “NTQLSEAHVEKS” (VaxiJen score: 0.4654) had high antigenicity, and “KTEFASAYR” was the best T-cell epitope. These epitopes provide insights for designing a universal vaccine against all strains o…	No	N/A
Chikungunya virus	2021	Bappy et al.	Extensive immunoinformatics study for the prediction of novel peptide-based epitope vaccine with docking confirmation against envelope protein of Chikungunya virus: a computational biology approach	The best immunogenic envelope glycoproteins E1 (VaxiJen score: 0.5203) and E2 (VaxiJen score: 0.6023) of the Chikungunya virus were identified using a computational approach. The selected epitope-based peptide vaccine candidates were “SEDVYANTQLVLQRP” from E1 envelope glycoprotein and “IMLLYPDHPTLLSYR” from E2 envelope glycoprotein. The sequences also revealed a high population coverage in endemi…	No	N/A
Crimean-Congo hemorrhagic fever (CCHF) virus	2020	Nosrati et al.	Introducing of an integrated artificial neural network and Chou's pseudo amino acid composition approach for computational epitope-mapping of Crimean-Congo haemorrhagic fever virus antigens	The envelopment polyprotein of the Crimean-Congo hemorrhagic fever (CCHF) virus was the most antigenic (VaxiJen antigenicity score of 0.5145). This finding suggests that this protein’s B- and T-cell epitopes may be antigenic.	No	N/A
Crimean-Congo hemorrhagic fever (CCHF) virus	2020	Shrivastava et al.	Identification of functional epitopes of structural proteins and in-silico designing of dual acting multiepitope anti-tick vaccine against emerging Crimean-Congo hemorrhagic fever virus	Based on the structural nucleoprotein and glycoprotein proteins of the Crimean-Congo hemorrhagic fever (CCHF) virus, this in-silico analysis reported a vaccine construct composed of 24 epitopes (B- and T-cell). The epitopes were immunogenic (VaxiJen score above 0.4 default threshold).	Yes	The novel B-cell epitopes were validated using Crimean-Congo hemorrhagic fever (CCHF) virus positive sera samples collected from sheep, goats, and cattle in Gujarat, India, during the 2018-2019 outbreak.
Crimean-Congo hemorrhagic fever (CCHF) virus	2021	Tahir Ul Qamar et al.	Development of a Novel Multi-Epitope Vaccine Against Crimean-Congo Hemorrhagic Fever Virus: An Integrated Reverse Vaccinology, Vaccine Informatics and Biophysics Approach	Various bioinformatics tools were used to identify nine antigenic and conserved epitopes from Crimean-Congo hemorrhagic fever (CCHF) virus proteins: (i) nucleoprotein (N); (ii) ribonucleic acid (RNA) dependent RNA polymerase (RdRp); (iii) glycoprotein N (Gn/G2); and (iv) glycoprotein C (Gc/G1). VaxiJen was used to assess the antigenicity of the epitopes. The epitopes covered 99.74% of the global …	No	N/A
Crimean-Congo hemorrhagic fever (CCHF) virus	2021	Khan et al.	Computational formulation and immune dynamics of a multi-peptide vaccine candidate against Crimean-Congo hemorrhagic fever virus	This study used different immunoinformatics tools to predict potential B- and T-cell epitopes from the Crimean-Congo hemorrhagic fever (CCHF) virus glycoprotein for vaccine design. The best vaccine candidate included six CD8+ T-cell, three CD4+ T-cell, and seven B-cell epitopes. The epitopes were antigenic (VaxiJen antigenicity score greater than 0.5) and covered 98% of the global population.	No	N/A
Dengue virus	2017	Ali et al.	Exploring dengue genome to construct a multi-epitope based subunit vaccine by utilizing immunoinformatics approach to battle against dengue infection	A multi-epitope vaccine against the dengue virus was developed using an immunoinformatics approach. This vaccine was designed using the virus’s structural and non-structural protein sequences, including protein C, prM, envelope, NS1, NS2B, NS2A, NS4A, NS3, NS4B, and NS5 proteins. VaxiJen predicted the vaccine’s antigenicity score of 0.6251, above the 0.40 threshold.	No	N/A
Dengue virus	2017	Subramaniyan et al.	In silico prediction of monovalent and chimeric tetravalent vaccines for prevention and treatment of dengue fever	The authors predicted potential vaccine candidates (PVCs) using the envelope (E)-proteins of dengue virus (DENV)-1-4 serotypes and bioinformatic tools (including VaxiJen). All DENV-1-4 serotypes' E-proteins were antigenic, with VaxiJen scores ranging from 0.6723 to 0.7459 (>the VaxiJen 0.4 threshold). The following T-cell epitopes were the best predictions from the four E-proteins: (i) LKTEVTNPA …	No	N/A
Dengue virus	2020	Adnan et al.	In silico vaccine design against dengue virus type 2 envelope glycoprotein	In this computational study, VaxiJen was used to examine the antigenicity of the envelope (E) glycoprotein sequences from dengue virus serotype 2 (DENV-2) variants. The E protein (UniprotKB ID: B4XPM1) was identified as the most antigenic protein (VaxiJen score: 0.6947). Furthermore, the results revealed that the epitope "KAWLVHRQW" from peptide region 77 to 85 at positions 204-212 was the most p…	No	N/A
Dengue virus	2020	Krishnan et al.	T cell epitope designing for dengue peptide vaccine using docking and molecular simulation studies	Computational tools (including VaxiJen) were used to predict a T-cell epitope-based peptide vaccine against the dengue virus strain’s BR/97-111 envelope protein. The three epitopes “TSEIQLTDY”, “IGIGILLTW”, and “IAVGMVTLY” had a VaxiJen score >=1.1 (threshold) and had the highest conservancy. As a result, these three epitopes can serve as the basis to design a T cell-based vaccine against the den…	No	N/A
Dengue virus	2020	Islam et al.	Delineating blueprint of an epitope-based peptide vaccine against the multiple serovars of dengue virus: A hierarchical reverse vaccinology approach	This computational study predicted potential vaccine candidates (PVCs) against dengue virus (DENV) using the reference strain DENV-4 (DEN-4; UniProt IDQ2YHF2). The results showed that the DENV-4’s envelope protein was the most antigenic (0.639 in VaxiJen, higher than the threshold of 0.4). Based on this protein, the two best vaccine constructs in this study were ‘V1’ (VaxiJen score: 0.7303) and ‘…	No	N/A
Dengue virus	2021	Fadaka et al.	Immunoinformatics design of a novel epitope-based vaccine candidate against dengue virus	This in-silico study discovered that all three structural proteins (capsid, envelope, and membrane) and three non-structural proteins (NS1, NS3, and NS5) of dengue virus serotype 4 (DENV-4) were antigenic with VaxiJen scores greater than 0.4. The epitopes from these proteins were used to design four vaccines (DV-1-4) that were promising for eliciting an immune response in people infected with DEN…	No	N/A
Dengue virus	2021	Krishnan G et al.	Immunoinformatics designed T cell multi epitope dengue peptide vaccine derived from non structural proteome	This study used an immunoinformatics approach to identify probable vaccine candidates for dengue virus (DENV) utilizing the non-structural 1 (NS1) protein sequence UniProtKB (ID ‘P27909’) of DENV serotype 1 (DENV-1) strain (BR/97-111). The following two epitopes were the best T-cell epitope vaccine candidates as they were highly antigenic (VaxiJen score > the cut off of 0.4) and conserved in all …	No	N/A
Dengue virus and human papillomavirus	2020	Sarkar et al.	A systematic and reverse vaccinology approach to design novel subunit vaccines against Dengue virus type-1 (DENV-1) and human Papillomavirus-16 (HPV-16)	This in silico study used the envelope protein E sequence (accession number: Q8BE39) of the dengue virus serotype 1 (DENV-1) and the major capsid protein L1 (accession number: Q9WLQ6) of the human papillomavirus type-16 (HPV-16) to predict epitopes for potential vaccine design against the respective viruses. Both proteins were antigenic (VaxiJen scores greater than 0.4). The dengue vaccine-1 (DV-…	No	N/A
Dengue virus and Zika virus	2021	Bhardwaj et al.	Immuno-informatics guided designing of a multi-epitope vaccine against Dengue and Zika	The E, NS3, and NS5 conserved proteins from dengue virus serotype 1-4 (DENV1-4) and Zika virus (ZIKV) were used as the basis of this computational study to predict epitopes for the construction of probable common vaccine(s) against the viruses. The best vaccine was immunogenic against DENV1-4 and ZIKV and had a VaxiJen score of 0.4292.	No	N/A
Dengue virus and Zika virus	2021	Mahata et al.	Targeting "Immunogenic Hotspots" in Dengue and Zika Virus: A Novel Approach to a Common Vaccine	This study identified the E and NS5 proteins of dengue virus serotype 1-4 (DENV-1-4) and Zika virus (ZIKV) was the most antigenic. Each protein’s VaxiJen antigenicity score was above 0.4, and the average antigenic probability of these proteins was above 0.6 for all five viruses. Consequently, this study contributed four multi-epitope vaccine constructs that were predicted to elicit an immune resp…	No	N/A
Dengue virus and Zika virus	2021	Sarkar et al.	Blueprint of epitope-based multivalent and multipathogenic vaccines: targeted against the dengue and zika viruses	The envelope (E) proteins of the four dengue virus serotypes (DENV-1-4) and the Zika virus (ZIKV) were used in this computational study to identify epitopes for vaccine design against both viruses simultaneously. At the default cut-off of 0.4, VaxiJen was used to predict the antigenicity of the epitopes. Among the three vaccines designed in this study, "V3" was the best vaccine construct using th…	No	N/A
Ebola virus	2017	Dash et al.	In silico-based vaccine design against Ebola virus glycoprotein	This study used an in-silico approach to analyse all 46 glycoproteins (GP) sequences of different Ebola virus variants from the UniProt database. The protein with the UniProtKB id: Q9YMG2 had the highest antigenicity score of 0.5390 (>= the 0.5 threshold) and was therefore chosen for further investigation. Based on this protein, the peptide region 186 to 220 was the best B-cell epitope, and the s…	No	N/A
Ebola virus	2017	Dehghani et al.	Functional and structural characterization of Ebola virus glycoprotein (1976-2015) - An in silico study	The authors used various bioinformatics tools to analyse the glycoprotein (GP) protein sequences of the Ebola virus from the National Center for Biotechnology Information (NCBI) databank from 1976 to 2015. The researchers discovered four potent B-cell epitopes (380–387, 318–338, 405–438, and 434–475) in the GP protein that were antigenic according to VaxiJen. These epitopes are promising candidat…	No	N/A
Ebola virus	2020	Kadam et al.	Computational design of a potential multi-epitope subunit vaccine using immunoinformatics to fight Ebola virus	According to the results of this computational study, four (VP35, GP, VP30 and VP40) of the seven proteins from the UniProt database from the Mayinga strain of the Ebola virus were antigenic (VaxiJen score > 0.4). A multi-epitope vaccine was developed based on these four proteins, with 12 cytotoxic T-lymphocyte (CTL) epitopes, eight helper T-lymphocyte (HTL) epitopes, and eight B-cell epitopes. T…	No	N/A
Ebola virus	2020	Ullah et al.	Exploiting the reverse vaccinology approach to design novel subunit vaccines against Ebola virus	The authors used a bioinformatics approach to design subunit vaccines against Ebola virus strain Mayinga-76. These vaccines were constructed with three antigenic (VaxiJen score >0.4) proteins: matrix protein VP40, envelope glycoprotein, and nucleoprotein. Upon further analysis, promising T-cell and B-cell epitopes were discovered based on these three proteins, with a VaxiJen antigenicity score >0…	No	N/A
Ebola virus	2021	Mustafa et al.	Epitope-based peptide vaccine against Bombali Ebolavirus viral protein 40: An immunoinformatics combined with molecular docking studies	The authors used immunoinformatics to create a multi epitope-based vaccine against the viral protein VP40 of the Bombali Ebola virus. According to VaxiJen, the VP40 (YP 009513276.1) of the Bombali Ebola virus was the most antigenic of the VP40 sequences analysed from the National Center for Biotechnology Information (NCBI) and UniProt databases. Using this protein sequence, the following T-cell e…	No	N/A
Ebola virus	2021	Shankar et al.	Mining of Ebola virus genome for the construction of multi-epitope vaccine to combat its infection	This study employed an immunoinformatic approach to design a multi-epitope vaccine against the Ebola virus. All the seven structural and two non-structural Ebola protein sequences from the National Center for Biotechnology Information (NCBI) database were highly antigenic (VaxiJen score more than the threshold cutoff of 0.4). The final vaccine construct was antigenic (VaxiJen score = 0.4852) and …	No	N/A
Enteroviruses	2020	Deng et al.	Development of a multivalent enterovirus subunit vaccine based on immunoinformatic design principles for the prevention of HFMD	This in-silico study discovered 23 B-cell epitopes, 13 helper T-lymphocyte (HTL) epitopes, and 15 cytotoxic T-lymphocyte (CTL) epitopes in enteroviruses EV-A71, CV-A6, CV-A10, CV-A16, CV-B3 protein sequences. This multivalent epitope vaccine construct had 987 amino acids, and, according to VaxiJen, the vaccine was potentially antigenic.	Yes	This multivalent vaccine’s immunogenicity was confirmed in vitro neutralization assay experiments with three enteroviruses (EV-A71, CV-A16, CV-B3). This experiment demonstrated that the vaccine could protect against infection with various enteroviruses.
Foot-and-mouth disease virus	2020	Mishu et al.	In silico Evolutionary Divergence Analysis Suggests the Potentiality of Capsid Protein VP2 in Serotype-Independent Foot-and-Mouth Disease Virus Detection	Compared to VP1, the VP2 protein of the foot-and-mouth disease virus is conserved across three serotypes (O, A, and Asia1) and other hierarchical subgroups, according to this in-silico study. Furthermore, this study discovered four novel conserved antigenic parts in VP2; the VaxiJen antigenicity score of all four parts was above the threshold of 0.4. As a result, VP2 has the potential for develop…	No	N/A
Hantavirus	2019	Abdulla et al.	Computational Approach for Screening the Whole Proteome of Hantavirus and Designing a Multi-Epitope Subunit Vaccine	This computational study discovered 11 orthohantavirus proteins that are highly antigenic (VaxiJen score >=0.4) from the National Institute of Allergy and Infectious Diseases (NIAID) Virus Pathogen Database and Analysis Resource (ViPR). Four different vaccine models were developed with 11 cytotoxic T-lymphocyte (CTL), 11 helper T-lymphocyte (HTL), and 11 B-cell epitopes from these proteins. Final…	No	N/A
Hantavirus	2021	Abdulla et al.	A comprehensive screening of the whole proteome of hantavirus and designing a multi-epitope subunit vaccine for cross-protection against hantavirus: Structural vaccinology and immunoinformatics study	This immunoinformatics study identified 11 cytotoxic T-lymphocyte (CTL), 11 helper T-lymphocyte (HTL), and 11 B-cell epitopes from the nucleocapsid proteins, glycoproteins, ribonucleic acid (RNA)-dependent RNA polymerase (RdRp) proteins, and nonstructural proteins of hantavirus as potential vaccine candidates. The epitopes were antigenic, with VaxiJen scores >=0.4. These epitopes formed the basis…	No	N/A
Hantavirus	2019	Conte et al.	Identification and validation of specific B-cell epitopes of hantaviruses associated to hemorrhagic fever and renal syndrome	For in-silico analysis, the authors used the Seoul orthohantavirus nucleoprotein (SHNP) sequence (NCBI ID: AAT45728.1) from the National Center for Biotechnology Information (NCBI). The findings revealed nine potentially immunogenic (VaxiJen score > 0.4) SHNP B-cell epitopes, with the epitopes (72) GKNIGQDRDPTGVEPGDHLKERSALSYGNTLDLNSLDID(110) and (251)PIAGSLS GNPVNRD(264) conserved in hemorrhagic…	Yes	Experimental validation against mice confirmed the predicted B-cell epitopes (72) GKNIGQDRDPTGVEPGDHLKERSALSYGNTLDLNSLDID(110) and (251)PIAGSLS GNPVNRD(264) from the Seoul orthohantavirus nucleoprotein (SHNP) sequence.
Hantavirus	2021	Ghafoor et al.	Computational vaccinology guided design of multi-epitopes subunit vaccine designing against Hantaan virus and its validation through immune simulations	The hantavirus nucleoprotein (UniProt ID: P05133), ribonucleic acid (RNA)-directed RNA polymerase L (UniProt ID: P23456), and envelope polyprotein (UniProt ID: P08668) sequences were downloaded for analysis from UniProt. A multi-epitope vaccine was constructed with two cytotoxic T-lymphocyte (CTL), three helper T-lymphocyte (HTL), and one B-cell epitope per protein. According to VaxiJen, this vac…	No	N/A
Hendra virus (HeV)	2019	Kamthania et al.	Immunoinformatics Approach to Design T-cell Epitope-Based Vaccine Against Hendra Virus	This computational study identified the following promising T-cell epitopes from the respective proteins of Hendra virus (HeV) as potential vaccine candidates: (i) IRIFVPATN (nucleocapsid); (ii) MRNLLSQSL (nucleocapsid); (iii) VRRAGKYYS (matrix); and (iv) VRLKCLLCG (fusion). All these proteins were antigenic, with VaxiJen scores above the threshold of 0.4. These epitopes were 100% conserved in th…	No	N/A
Hendra virus (HeV)	2021	Hossan et al.	Immunoinformatics aided-design of novel multi-epitope based peptide vaccine against Hendra henipavirus through proteome exploration	This immunoinformatics study discovered that the Hendra virus (HeV) G, F, and N proteins from the UniProtKB database, with accession numbers O89343, O89342, and O89339, were antigenic (VaxiJen score >0.5). Based on these proteins, a multi-epitope vaccine was designed using seven cytotoxic T-lymphocyte (CTL), five helper T-lymphocyte (HTL), and five B-cell epitopes that were antigenic (VaxiJen sco…	No	N/A
Hepatitis and Poliovirus	2020	Bahrami et al.	Computational Design and Analysis of a Poly-Epitope Fusion Protein: A New Vaccine Candidate for Hepatitis and Poliovirus	The hepatitis C virus core protein, the hepatitis B virus small surface antigen, and the VPs of Poliovirus sequences served as the foundation for developing a consensus sequence in this computational study. With a VaxiJen score of 0.4537, this consensus sequence was antigenic, exceeding the threshold of 0.4. Potential B- and T-cell epitopes were also predicted from the consensus sequence, indicat…	No	N/A
Hepatitis B virus	2020	Choga et al.	In Silico Prediction of Human Leukocytes Antigen (HLA) Class II Binding Hepatitis B Virus (HBV) Peptides in Botswana	This in-silico study found 297 unique T-cell epitopes predicted from three proteins, with the S region having the most epitopes (n=186) from the hepatitis B virus in Botswana. One of the candidate vaccines had a VaxiJen antigenicity score of 0.53 (greater than 0.4), indicating that it is a promising antigen.	No	N/A
Hepatitis B virus	2020	Mobini et al.	Computational Design of a Novel VLP-Based Vaccine for Hepatitis B Virus	This study used a computational approach to create a virus-like particle (VLP)-based vaccine against the hepatitis B virus by inserting HBsAg fragments into the major immunodominant region of HBcAg. VaxiJen with a cutoff of 0.4 was used to determine the antigenicity of the VLP-based vaccine and the original HBcAg sequence. The VLP-based vaccine scored 0.5449 in VaxiJen, while the original HBcAg s…	No	N/A
Hepatitis C virus	2017	Hekmat et al.	From in-silico immunogenicity verification to in vitro expression of recombinant Core-NS3 fusion protein of HCV	This study used a computational approach to design a fused vaccine construct of hepatitis C peptides, including core (1-118) and NS3 (1095-1384), known as recombinant Core-NS3 (rC-N) fusion protein. The results showed that the conserved rC-N protein is antigenic (VaxiJen antigenicity score greater than 0.5), and it can elicit CD4+ and CD8+ T-cell responses, making it a promising vaccine candidate…	No	N/A
Hepatitis C virus	2018	Ikram et al.	Exploring NS3/4A, NS5A and NS5B proteins to design conserved subunit multi-epitope vaccine against HCV utilizing immunoinformatics approaches	A series of immunoinformatics approaches were used in this study to develop a multiepitope vaccine against the hepatitis C virus using 16 conserved epitopes from three viral proteins (NS34A, NS5A, and NS5B). These epitopes were antigenic, with VaxiJen antigenicity scores greater than 0.5.	No	N/A
Hepatitis C virus	2018	Chauhan et al.	Identification of T cell and B cell epitopes against Indian HCV-genotype-3a for vaccine development- An in silico analysis	This study used in-silico analysis to identify 28 promiscuous CD4 T-cell epitopes and a few CD8 epitopes against the Indian hepatitis C virus (HCV)-genotype-3a. According to the predictions, the NS4 region was the most antigenic, with the greatest number of conserved and promiscuous CD4 and CD8 T-cell epitopes. There were also 15 linear B-cell epitopes predicted. Using VaxiJen, most of the peptid…	No	N/A
Hepatitis C virus	2019	Atapour et al.	Designing a Fusion Protein Vaccine Against HCV: An In Silico Approach	The best vaccine construct in this in-silico study was the fliC-NT300 fusion protein, a combination of the flagellin protein from Pseudomonas aeruginosa and the first 300 amino acids from the NS5B antigen of the hepatitis C virus. This fusion protein was antigenic, with a VaxiJen antigenicity score of 0.6906% at a threshold of 0.4%.	No	N/A
Hepatitis C virus	2020	Dehghan et al.	Development of polyepitopic immunogenic contrast against hepatitis C virus 1a-6a genotype by in silico approach	An immunoinformatic approach was used in this study to create two multiepitope vaccines based on the conserved epitopes of the NS3/NS4A and NS5A protein sequences of the hepatitis C virus 1a6a genotype. Both vaccine candidates were antigenic, with antigenicity scores of 0.5143 and 0.5973, respectively, according to VaxiJen.	No	N/A
Hepatitis C virus	2020	Khalid et al.	Exploring HCV genome to construct multi-epitope based subunit vaccine to battle HCV infection: Immunoinformatics based approach	Several computational tools were used in this study to create a multiepitope vaccine against the hepatitis C virus based on 17 conserved epitopes from eight viral proteins (Core protein, E1, E2, NS2, NS34A, NS4B, NS5A, and NS5B). The epitopes were antigenic, with a VaxiJen antigenicity score of greater than 0.5.	No	N/A
Hepatitis C virus	2020	Khan et al.	Core amino acid substitutions in HCV-3a isolates from Pakistan and opportunities for multi-epitopic vaccines	The core protein was used in this study to create a multi-epitope vaccine against the hepatitis C virus using immunoinformatics. The vaccine included nine cytotoxic T-lymphocyte (CTL) epitopes and three helper T-lymphocyte (HTL) epitopes. The vaccine was antigenic, with a VaxiJen antigenicity score of 0.9882%, above the 0.5 cutoff.	No	N/A
Hepatitis C virus	2021	Ahmad et al.	Immuno-informatics analysis of pakistan-based hcv subtype-3a for chimeric polypeptide vaccine design	Polyprotein of the Pakistani origin hepatitis C virus subtype-3a was downloaded from the National Center for Biotechnology Information (NCBI)-GenBank database (Accession number: GU294484/PK) for use in this computational study. A multi-epitope vaccine with four predicted T-lymphocyte (CTL) epitopes and five T-lymphocyte (HTL) epitopes was developed. Six promising B-cell epitopes were also predict…	No	N/A
Hepatitis viruses	2020	Chaudhuri et al.	In silico designing of peptide based vaccine for Hepatitis viruses using reverse vaccinology approach	This in-silico study contributed to a universal peptide-based vaccine against all five types of hepatitis viruses (A, B, C, D, and E). The conserved epitopes identified in the secretory and extracellular proteins of these viruses formed the bases of this vaccine. Proteins with VaxiJen scores greater than 0.5 were antigenic, and epitopes with VaxiJen scores greater than 0.6 were also antigenic.	No	N/A
Herpes simplex virus	2018	Chauhan et al.	Identification of broadly reactive epitopes targeting major glycoproteins of Herpes simplex virus (HSV) 1 and 2 - An immunoinformatics analysis	The computational analysis in this study focused on identifying conserved B- and T-cell epitopes using the major glycoproteins of herpes simplex virus (HSV) types 1 and 2. There were 17 human leukocyte antigen (HLA) class II and 26 HLA class I T-cell epitopes discovered, and nine linear and some conformational B-cell epitopes. The analysis proposed four promising regions in glycoproteins (2-gB, 1…	No	N/A
Herpes simplex virus	2020	Hasan et al.	Contriving a chimeric polyvalent vaccine to prevent infections caused by herpes simplex virus (type-1 and type-2): an exploratory immunoinformatic approach	This in-silico study looked at six glycoproteins from the herpes simplex virus (HSV). The authors used these proteins to create three vaccines, ‘V1’, ‘V2’, and ‘V3’, each of which contained six cytotoxic T-lymphocyte (CTL) epitopes, six helper T-lymphocyte (HTL) epitopes, and eight B-cell epitopes. V1 outperformed the other two vaccines concerning antigenicity (VaxiJen score = 0.772). This vaccin…	No	N/A
Herpes simplex virus	2020	Sarkar et al.	Designing Novel Subunit Vaccines against Herpes Simplex Virus-1 using Reverse Vaccinology Approach	The authors discovered three glycoproteins (envelope glycoprotein E, envelope glycoproteins B, and D) of herpes simplex virus-1 (HSV-1) strain-17 as antigenic (VaxiJen score >0.4) in this computational study. Potential antigenic (VaxiJen score >0.4) and conserved T- and B-cell epitopes were predicted based on these proteins. The epitopes formed the basis for creating three potential vaccines, the…	No	N/A
Herpes simplex virus	2021	Sarkar et al.	Designing novel epitope-based polyvalent vaccines against herpes simplex virus-1 and 2 exploiting the immunoinformatics approach	In this immunoinformatics study, three potential subunit vaccines were developed against multiple strains of herpes simplex virus (HSV)-1 and HSV-2 using the envelope glycoproteins E, B, and D. Vaccines were created using conserved epitopes found in various strains and species, which included eight epitopes from each of the cytotoxic T-lymphocyte (CTL), helper T-lymphocyte (HTL), and B-cell lymph…	No	N/A
Human bocavirus 1 (HBoV1)	2018	Kalyanaraman et al.	In silico prediction of potential vaccine candidates on capsid protein of human bocavirus 1	Bioinformatics analysis was performed on the VP2 protein of human bocavirus 1 (HBoV1) from the National Centre for Biotechnology Institute (NCBI) protein databank (Accession No.YP 338089.1) to identify B- and T-cell epitopes. The epitope "TTPWTYFNFNQY", which had a VaxiJen antigenicity score greater than 0.4, was the best candidate for vaccine development.	No	N/A
Human coronaviruses	2020	Batool et al.	Prediction of Putative Epitope-based Vaccine Against All Corona Virus strains for Chinese Population: Approach toward Development of Vaccine	This study predicted conserved and consensus epitopes of the spike glycoprotein (S) and nucleoprotein (N) of seven human coronaviruses: (i) human coronavirus (HCoV)-NL63; (ii) HCoV‐229E; (iii) severe acute respiratory syndrome (SARS)-CoV; (iv) Middle East respiratory syndrome (MERS)-CoV; (v) HCoV‐HKU1; (vi) HCoV‐OC43; and (vii) SARS‐CoV‐2. This research proposed four epitopes: (i) "YVMPVSMAK", "V…	No	N/A
Human coronaviruses	2021	Chakraborty et al.	SARS-CoV-2 and other human coronaviruses: Mapping of protease recognition sites, antigenic variation of spike protein and their grouping through molecular phylogenetics	The spike (S)-protein of seven different human coronaviruses (HCoVs) strains was used to identify common B-cell and T-cell epitopes for characterizing antigenic infections in the host body. The seven HCoVs were: (i) severe acute respiratory syndrome (SARS)-CoV; (ii) SARS-CoV-2; (iii) Middle East respiratory syndrome (MERS)-CoV; (iv) HCoV-OC43; (v) HCoV-229E; (vi) HCoV-NL63; and (vii) HCoV-HKU1. A…	No	N/A
Human coronaviruses	2021	Devi et al.	In silico designing of multi-epitope vaccine construct against human coronavirus infections	This in silico study identified a multi-epitope vaccine construct against the S-protein of seven human coronaviruses (HCoVs). This vaccine may elicit an immune response against the following seven HCoVs: (i) HCoV-OC43; (ii) HCoV-HKU1; (iii) HCoV-229E; (iv) HCoV-NLC3; (v) Middle East respiratory syndrome (MERS)-CoV; (vi) severe acute respiratory syndrome (SARS)-CoV; and (vii) SARS-CoV-2. According…	No	N/A
Human coronaviruses	2021	Sarkar et al.	Immunoinformatics-guided designing and in silico analysis of epitope-based polyvalent vaccines against multiple strains of human coronavirus (HCoV)	This study used the spike glycoproteins of the following four human coronaviruses to computationally identify conserved antigenic epitopes for designing a vaccine: (i) human coronavirus OC43 (HCoV-OC43); (ii) human severe acute respiratory syndrome coronavirus (SARS-CoV); (iii) Middle East respiratory syndrome coronavirus (MERS-CoV); and (iv) SARS-CoV-2. The "V3" vaccine was the best polyvalent v…	No	N/A
Human cytomegalovirus (HCMV)	2020	Chauhan et al.	Immuno-informatics approach to design a multi-epitope vaccine to combat cytomegalovirus infection	This immunoinformatics study contributed a multi-epitope vaccine made up of nine helper T-lymphocyte (HTL), eight cytotoxic T-lymphocyte (CTL), and three B-cell epitopes from glycoproteins (H/L/UL128-UL130-UL131), gB, and pp65 proteins of human cytomegalovirus (HCMV). This vaccine was immunogenic according to VaxiJen (antigenicity score of 0.46, above the threshold set at 0.40) and covered nearly…	No	N/A
Human cytomegalovirus (HCMV)	2020	Verma et al.	A disclosure of hidden secrets in human cytomegalovirus: An in-silico study of identification of novel genes and their analysis for vaccine development	The genome sequence of human cytomegalovirus (NC 006273.2 human herpesvirus 5 strain Merlin) from the National Center for Biotechnology Information (NCBI)-GenBank database was used in this in-silico study. The findings revealed seven novel sequences, with sequence 7 being the most potent vaccine candidate, with the highest antigen score (VaxiJen score=0.9132, greater than the 0.4 threshold) and c…	No	N/A
Human cytomegalovirus (HCMV)	2021	Akhtar et al.	Design of a novel and potent multivalent epitope based human cytomegalovirus peptide vaccine: An immunoinformatics approach	This immunoinformatics study used the envelope glycoproteins B, H, L and M of human cytomegalovirus to predict T-cell (helper and cytotoxic) epitopes. The two best epitopes were IYTRQRRLC and FNFANSSYV, and they were used to design a multivalent T-cell epitope-based peptide vaccine against human cytomegalovirus. These epitopes were antigenic (VaxiJen score above the cut-off of 1.1), and the vacci…	No	N/A
Human herpes virus-5 (HHV-5) or Cytomegalovirus (CMV)	2020	Kumar et al.	Vaccine Formulation and Optimization for Human Herpes Virus-5 through an Immunoinformatics Framework	This study used immunoinformatics approaches to design a subunit vaccine against human herpes virus-5 (HHV-5), also known as Cytomegalovirus (CMV). This virus's envelope glycoprotein-B with accession number GenBank: ADE88063.1 from the National Center for Biotechnology Information (NCBI)-Protein database formed the basis of this analysis. The vaccine included three B-cell, three cytotoxic T-lymph…	No	N/A
Human herpes virus-5 (HHV-5) or Cytomegalovirus (CMV)	2019	Kumar et al.	HHV-5 epitope: A potential vaccine candidate with high antigenicity and large coverage	In this in-silico study, the glycoprotein B (gB) protein of human herpes virus-5 (HHV-5), also known as Cytomegalovirus (CMV), was used to predict epitopes as potential candidates for vaccine development. Five B-cell, five cytotoxic T-lymphocyte (CTL), and five T-lymphocyte (HTL) T-cell epitopes were predicted, with VaxiJen scores above the cut-off of 0.4, indicating antigenicity.	No	N/A
Human herpesvirus 4 (HHV-4) or Epstein–Barr virus (EBV)	2019	Ojha et al.	Contriving multiepitope subunit vaccine by exploiting structural and nonstructural viral proteins to prevent Epsteinâ€“Barr virus-associated malignancy	This study employed immunoinformatic approaches to devise a subunit vaccine against human herpesvirus 4 (HHV-4) (also known as Epstein–Barr virus or EBV) using eight proteins of the virus from the UniProt database. The vaccine contained 16 B-cell epitopes, 24 cytotoxic T-lymphocyte (CTL), and 16 helper T-lymphocyte (HTL) epitopes. The antigenicity of the vaccine was confirmed using VaxiJen, which…	No	N/A
Human immunodeficiency virus (HIV)	2018	Pandey et al.	Immunoinformatics approaches to design a novel multi-epitope subunit vaccine against HIV infection	The multi-epitope subunit vaccine developed against the human immunodeficiency virus (HIV) using computational tools contained nine helper T-lymphocyte (HTL), 25 cytotoxic T-lymphocyte (CTL), and nine B-cell epitopes. This vaccine's VaxiJen antigenicity score was 0.45, higher than the threshold of 0.4, indicating antigenic.	No	N/A
Human immunodeficiency virus (HIV)	2018	Larijani et al.	In silico design and immunologic evaluation of HIV-1 p24-nef fusion protein to approach a therapeutic vaccine candidate	This bioinformatics study contributed a fusion protein comprising two highly immunogenic human immunodeficiency virus (HIV)-1 proteins, p24 (80-231) and Nef (120-150), to create a subunit vaccine. The accession number of the two sequences were NP_579880 and NP_057857 from Genbank of the National Center for Biotechnology Information (NCBI). Among the T-cell epitopes predicted from this fusion prot…	No	N/A
Human immunodeficiency virus (HIV)	2019	Abdulla et al.	Exploring T & B-cell epitopes and designing multi-epitope subunit vaccine targeting integration step of HIV-1 lifecycle using immunoinformatics approach	An immunoinformatics approach was employed on the four conserved parts of human immunodeficiency virus (HIV) integrase proteins to design a potential multi-epitope subunit vaccine. The vaccine consisted of overlapping epitopes, including 35 CD4+, eight CD8+ T-cell epitopes, and three B-cell epitopes. The predicted VaxiJen score for the vaccine was 0.6813, above the cut-off of 0.4, indicating good…	No	N/A
Human papillomavirus (HPV)	2018	Kaliamurthi et al.	Designing of CD8+ and CD8+-overlapped CD4+ epitope vaccine by targeting late and early proteins of human papillomavirus	In this computational research, the antigenic (VaxiJen scores above 0.4) structural and non-structural sequences of human papillomavirus (HPV) from the UniProtKB database were used to design an epitope-based vaccine. The findings revealed that twenty-seven immunogenic epitopes (VaxiJen scores > 0.4) have cross-protection (≥55%) against the 15 high-risk HPV strains (16, 18, 31, 33, 35, 39, 51, 52,…	No	N/A
Human papillomavirus (HPV)	2019	Kaliamurthi et al.	Exploring the papillomaviral proteome to identify potential candidates for a chimeric vaccine against cervix papilloma using immunomics and computational structural vaccinology	The L2 protein of the human papillomavirus (HPV) 58 strain was used in this in-silico study to create SGD58, a chimeric vaccine candidate. This vaccine contained two overlapping L2 protein segments (23–36) and (29–42). VaxiJen confirmed the antigenicity of this vaccine with a score of 0.4301 (higher than the threshold of 0.4).	No	N/A
Human papillomavirus (HPV)	2019	Namvar et al.	In silico/In vivo analysis of high-risk papillomavirus L1 and L2 conserved sequences for development of cross-subtype prophylactic vaccine	The L1 and L2 protein sequences of human papillomavirus (HPV) were used in bioinformatics analysis to develop a promising vaccine against the virus. In L2 and L2 sequences, eight antigenic (according to VaxiJen) epitope candidates for cytotoxic T-lymphocyte (CTL) and helper T-lymphocyte (HTL) were identified. When the epitopes from L1 and L2 were combined into a single universal vaccine, it could…	Yes	In vitro studies revealed that multi-epitope L1 (57.86%) and L2 (68.42%) deoxyribonucleic acid (DNA) constructs were highly expressed in HEK-293T cells. In vivo studies also revealed that combining L1 and L2 DNA constructs elicited effective immune responses and protected mice from C3 tumour cells (66.67% tumour -free mice). As a result, the L1 and L2 DNA constructs developed could be useful in t…
Human papillomavirus (HPV)	2020	Dehghani et al.	The possible regions to design Human Papilloma Viruses vaccine in Iranian L1 protein	This computational study discovered five loops (BC, DE, EF, FG, and H1) in the L1 protein of the human papillomavirus (HPV) from the Iranian population that have the potential to be high antigenicity B-cell epitopes. Two L1 regions in particular (BC and FG) hold promise for developing a new HPV vaccine in Iran. VaxiJen was used to confirm the antigenicity of L1.	No	N/A
Human papillomavirus (HPV)	2021	Abbasifarid et al.	Synergistic effects of exosomal crocin or curcumin compounds and HPV L1-E7 polypeptide vaccine construct on tumor eradication in C57BL/6 mouse model	A multiepitope vaccine (L1-E7) was constructed using the L1 and E7 proteins of human papillomavirus (HPV). The vaccine consisted of the 458DLDQFPLGRKFLLQ471 (L1), 327NQLFVTVVDTTRSTN341 (L1), 45AEPDRAHYNIVTF57 (HPV16 E7), 2HGPKATVQDIVLHL15 (HPV18 E7), 46KPDTSNYNIVTF51 (HPV31 E7), 40RPDGQAQPATADYYI54 (HPV33 E7), 85RTLQQLFLSFV95 (HPV45 E7), 7TLHEYMLDLQPETTD21 (HPV16 E7), 83LRAFQQLFLNTLSFV97 (HPV18 E…	No	N/A
Human papillomavirus (HPV)	2021	Ahmad et al.	Computational Modeling of Immune Response Triggering Immunogenic Peptide Vaccine against the Human Papillomaviruses to Induce Immunity against Cervical Cancer	In this computational study, the two structural major capsid proteins L1 and L2 and three other proteins (E1, E2, and E6) of human papillomavirus (HPV) were used to design a B- and T-cell epitope-based vaccine against HPV strain 16 (HPV16). The vaccine was antigenic, with a VaxiJen antigenicity score of 0.4871 (greater than the cut-off of 0.4).	No	N/A
Human papillomavirus (HPV)	2021	Bagheri et al.	Designing a therapeutic and prophylactic candidate vaccine against human papillomavirus through vaccinomics approaches	This computational study used the following epitopes to design two different vaccine constructs against the human papillomavirus (HPV): (i) 'RASATQLYKTCK' from L2 protein; (ii) 'TRPPTATDTLAPV' from L2 protein; (iii) 'DPQERPRKLPQLCTELQ' from E6 protein; and (iv) 'QSTHVDIRTLEDLLMGTLGIVCPIC' from E7 protein. Vaccine construct A contained two resuscitation-promoting factor B (RpfB) from Mycobacterium…	No	N/A
Human papillomavirus (HPV)	2021	Sanami et al.	Design of a multi-epitope vaccine against cervical cancer using immunoinformatics approaches	Immunoinformatics approaches were used in this study to construct a multi-epitope vaccine against human papillomavirus (HPV) based on the E6 and E7 proteins of HPV16. The vaccine contained the two cytotoxic T-lymphocyte (CTL) epitopes RREVYDFAF from the E6 protein and RAHYNIVTF from the E7 protein. The vaccine also contained the following seven helper T-lymphocyte (HTL) epitopes: (i) YRHYCYSLYGTT…	No	N/A
Human papillomavirus (HPV)	2021	Sisakht et al.	In silico approach for designing a novel recombinant fusion protein as a candidate vaccine against hpv	This in-silico study utilized the E6 and E7 proteins of human papillomavirus (HPV) type 16 and the N-terminal of the GP96 (NTGP96) protein as an adjuvant to design a fusion protein (E6/E7-NTGP96) as a vaccine against HPV. B-cell and T-cell epitopes were also predicted. This fusion protein was antigenic with a VaxiJen score of 0.6880%.	No	N/A
Human pegivirus (HPgV)	2021	Zheng et al.	Towards an ensemble vaccine against the pegivirus using computational modelling approaches and its validation through in silico cloning and immune simulation	Based on the human pegivirus (HPgV) proteome, this computational study identified 29 promising epitopes. There were seven cytotoxic T-lymphocyte (CTL) epitopes, ten helper T-lymphocyte (HTL) epitopes, and 12 B-cell epitopes among the 29 epitopes. A multi-epitope vaccine against HPgV was developed using these epitopes. VaxiJen confirmed the vaccine's antigenicity with a score of 0.5, which was hig…	No	N/A
Human T-cell lymphotropic virus type 1 (HTLV-1)	2018	Bano et al.	In silico CD4+, CD8+ & humoral immunity associated antigenic epitope prediction and HLA distribution analysis of HTLV-I	This in-silico study investigated the envelope glycoprotein sequences of six strains of human T-cell lymphotropic virus type 1 (HTLV-1) from the UniProtKB database. All proteins were immunogenic (VaxiJen scores > the cut-off of 0.4). There were two B-cell and five (four for CD4+ and one for CD8+) antigenic (VaxiJen scores >0.4) T-cell epitopes predicted from these proteins. Of these epitopes, the…	No	N/A
Human T-cell lymphotropic virus type 1 (HTLV-1)	2019	Pandey et al.	Combinatorial screening algorithm to engineer multiepitope subunit vaccine targeting human T-lymphotropic virus-1 infection	To create a subunit vaccine, researchers used eight immunogenic proteins from human T-cell lymphotropic virus type 1 (HTLV-1) (gag, pol, env, tax, rex, p12, p13, and p30). The vaccine comprised 16 B-cell, 14 cytotoxic T-lymphocyte (CTL), and 24 helper T-lymphocyte (HTL) epitopes based on the proteins mentioned above. This vaccine's VaxiJen score was 0.694, indicating antigenicity because it was h…	No	N/A
Human T-cell lymphotropic virus type 1 (HTLV-1)	2021	Raza et al.	Epitope-based universal vaccine for Human T-lymphotropic virus-1 (HTLV-1)	The tax protein sequence of human T-cell Lymphocytic Virus Type 1 (HTLV-1) from the National Center for Biotechnology Information (NCBI) with accession number BAX77785.1 was the most antigenic (VaxiJen score=0.4610) in this in-silico investigation. This protein formed the basis of creating a vaccine that included: (i) two B-cell epitopes, KEADDNDHEPQISPGGLEPPSEKHFR and DGTPMISGPCPKDGQPS, which we…	No	N/A
Human T-cell lymphotropic virus type 1 (HTLV-1)	2021	Tariq et al.	Rational design of chimeric Multiepitope Based Vaccine (MEBV) against human T-cell lymphotropic virus type 1: An integrated vaccine informatics and molecular docking based approach	The highly immunogenic proteins (glycoprotein, accessory protein, and tax protein) of the human T-cell lymphotropic virus type 1 (HTLV-1) served as the basis for predicting possible epitopes in this computational analysis. A vaccine was developed using nine cytotoxic T-lymphocyte (CTL), six helper T-lymphocyte (HTL), and five linear B-cell epitopes. The vaccine was antigenic, with a VaxiJen score…	No	N/A
Human T-cell lymphotropic virus type 1 (HTLV-1)	2017	Bano et al.	Peptide based vaccine design for therapeutic intervention against Htlv-I: A computational approach	This computational study analysed four oncogenic protein sequences (tax) from different strains of human T-cell lymphotropic virus type 1 (HTLV-1) from the UniProtKB database. The findings revealed three potent T-cell epitopes with high affinity for major histocompatibility complex (MHC) class I ("RVIGSALQF", "SLLFGYPVY", "NLHLLFEEY") and the "TPPITHTTPNIPPSFLQAMR" B-cell epitope. These epitopes …	No	N/A
Infectious bronchitis virus (IBV)	2020	Awadelkareem et al.	Vaccine Design against Coronavirus Spike (S) Glycoprotein in Chicken: Immunoinformatic and Computational Approaches	This study used computational approaches to predict potential epitopes for designing a vaccine against infectious bronchitis virus (IBV). Five epitopes were predicted from spike glycoprotein of IBV as the best B-cell (1139KKSSYY1144, 1140KSSYYT1145 and 1141SSYYT1145) and T-cell epitopes (982YYITARDMY990 and 983YITARDMYM991). These epitopes were highly antigenic (VaxiJen scores greater than 0.4) a…	No	N/A
Influenza A virus	2020	Jafari et al.	Designing a chimeric subunit vaccine for influenza virus, based on HA2, M2e and CTxB: a bioinformatics study	The antigenic conserved regions of the HA and M2 proteins of the H7N9 subtype of influenza A virus, as well as the cholera toxin B-subunit (CTxB) protein, were used to design a vaccine in this in-silico study. The results showed that the chimeric vaccine's M2e-Linker-CTxB-Linker-HA2 was the best vaccine candidate. This vaccine's epitopes were antigenic, with VaxiJen scores above the set threshold…	No	N/A
Japanese encephalitis virus (JEV)	2017	Banerjee et al.	Insight into SNPs and epitopes of E protein of newly emerged genotype-I isolates of JEV from Midnapur, West Bengal, India	The E protein sequence of Japanese encephalitis virus (JEV) genotype I (GI) isolates from Midnapur, West Bengal, India, was examined using bioinformatics. The findings revealed four substitutions, C60Y, N103K, G388K, and W396R, that commonly affect the E protein's conserved regions. Based on these substitutions, highly antigenic (as confirmed by VaxiJen) B- and T-cell epitopes were predicted, whi…	No	N/A
Kaposi's sarcoma-associated herpesvirus (KSHV)	2019	Chauhan et al.	Designing a multi-epitope based vaccine to combat Kaposi Sarcoma utilizing immunoinformatics approach	An immunoinformatics approach was used in this study to create a multi-epitope based vaccine against Kaposi's sarcoma-associated herpesvirus (KSHV). Based on KSHV glycoproteins, the vaccine contained seven cytotoxic T-lymphocyte (CTL), seven helper T-lymphocyte (HTL), nine linear, and seven conformational B-cell epitopes. The epitopes were antigenic, with VaxiJen scores greater than 0.4. Finally,…	No	N/A
Kyasanur forest disease virus (KFDV)	2021	Arumugam et al.	In-silico design of envelope based multi-epitope vaccine candidate against Kyasanur forest disease virus	Based on the conserved regions of the KFDV envelope protein, two multi-epitope vaccine candidates against Kyasanur forest disease virus (KFDV) were designed using an in-silico approach. Vaccine construct 1 (VC1) was created using six major histocompatibility complex (MHC) class I epitopes, 11 B-cell epitopes, and the β defensin protein as an adjuvant. Vaccine construct 2 (VC2) was created by comb…	No	N/A
Lassa virus (LASV)	2018	Hossain et al.	Design of peptide-based epitope vaccine and further binding site scrutiny led to groundswell in drug discovery against Lassa virus	Bioinformatics analysis revealed that the glycoprotein sequence UniProtKB ID: D6NLU3 of Lassa virus (LASV) was the most antigenic (VaxiJen score 0.6739). The peptide SSNLYKGVY (conserved region 41–49) was a candidate for a universal vaccine for triggering T-cell and B-cell immune responses based on this protein.	No	N/A
Lassa virus (LASV)	2020	Sayed et al.	Exploring Lassa Virus Proteome to Design a Multi-epitope Vaccine Through Immunoinformatics and Immune Simulation Analyses	A multi-epitope vaccine against the Lassa virus (LASV) was designed using immunoinformatics. The vaccine was constructed with eight cytotoxic T-lymphocyte (CTL) epitopes, six helper T-lymphocyte (HTL) epitopes, and four B-cell epitopes from each LASV-derived protein. VaxiJen confirmed the vaccine's antigenicity with a score of 0.7223, which was higher than the cut-off of 0.5.	No	N/A
Lassa virus (LASV)	2021	Abass et al.	Immunoinformatics analysis to design novel epitope based vaccine candidate targeting the glycoprotein and nucleoprotein of Lassa mammarenavirus (LASMV) using strains from Nigeria	Immunoinformatics techniques were used to create an epitope-based vaccine against Lassa virus (LASV), which targets the virus's glycoprotein and nucleoprotein. Following analysis, two cytotoxic T-lymphocyte (CTL) epitopes, eight helper T-lymphocyte (HTL) epitopes, and seven B-cell epitopes were used to create the vaccine. VaxiJen was used to assess the antigenicity of the epitopes and the vaccine…	No	N/A
Lassa virus (LASV)	2020	Baral et al.	In-silico identification of the vaccine candidate epitopes against the Lassa virus hemorrhagic fever	A computational approach was used to identify epitopes against Lassa virus (LASV) based on the glycoprotein of the virus complex (GP). In total, 30 new B-cell and T-cell epitopes were discovered based on a consensus approach, with VaxiJen confirming the antigenicity of the epitopes.	No	N/A
Marburg virus (MARV)	2019	Hasan et al.	Vaccinomics strategy for developing a unique multi-epitope monovalent vaccine against Marburg marburgvirus	The envelope glycoprotein (Accession ID: P35253) and matrix protein VP40 (Accession ID: P35260) of Marburg virus from UniProtKB were identified as the most antigenic in this computational study. VaxiJen was used to assess antigenicity, and the envelope glycoprotein and matrix protein VP40 scored 0.5474 and 0.4107, respectively. Based on these two proteins, three epitope-based vaccines (V1, V2, an…	No	N/A
Marburg virus (MARV)	2020	Mahmud et al.	Designing of an epitope-based universal peptide vaccine against highly conserved regions in rna dependent rna polymerase protein of human marburg virus: A computational assay	A computer simulation was used to create a universal epitope-based vaccine against all strains of Marburg virus. The findings revealed that the virus's ribonucleic acid (RNA)-directed RNA polymerase proteins were conserved across all strains. T-cell and B-cell epitopes were predicted using antigenic conserved regions of that protein (region 1207-1334 with VaxiJen antigenicity score = 0.6752). The…	No	N/A
Marburg virus (MARV)	2021	Sami et al.	Designing of a Multi-epitope Vaccine against the Structural Proteins of Marburg Virus Exploiting the Immunoinformatics Approach	This study used immunoinformatics approaches to create a Marburg virus (MARV) vaccine using epitopes from the virus's seven structural proteins (NP, GP, L, VP40, VP35, VP30, and VP24). There were nine cytotoxic T-lymphocyte (CTL) epitopes, seven helper T-lymphocyte (HTL) epitopes, and nine B-cell epitopes in the vaccine. With a VaxiJen antigenicity score of 0.7130, the vaccine was antigenic.	No	N/A
Mayaro virus (MAYV)	2019	Rodrigues et al.	Prediction of MAYV peptide antigens for immunodiagnostic tests by immunoinformatics and molecular dynamics simulations	The p MAYV4 peptide (PGEVISVSFV) in domain A of the Mayaro virus (MAYV) E2 glycoprotein was identified as antigenic and a promising target for vaccine development in this in-silico study. VaxiJen was used to determine antigenicity, and the antigenicity score was 0.7208.	No	N/A
Mayaro virus (MAYV)	2021	Silva et al.	Identification of promiscuous T cell epitopes on Mayaro virus structural proteins using immunoinformatics, molecular modeling, and QM:MM approaches	This immunoinformatics study identified four MHC class I and 21 MHC class II epitopes on structural proteins (capsid, E1, E2, E3, and 6 K) of Mayaro virus (MAYV) as potential vaccine candidates. The epitopes were antigenic (VaxiJen scores above the cut-off of 0.5).	No	N/A
Middle East respiratory syndrome coronavirus (MERS-CoV)	2018	Srivastava et al.	Structural basis of development of multi-epitope vaccine against middle east respiratory syndrome using in silico approach	Two multi-epitope vaccines based on 13 different proteins of the Middle East respiratory syndrome coronavirus (MERS-CoV) were designed in this in-silico study. There were 28 cytotoxic T-lymphocyte (CTL), 28 helper T-lymphocyte (HTL), and 12 B-cell epitopes in the vaccines. VaxiJen analysis revealed that both vaccines were antigenic, with prediction scores of 0.5302 and 0.5097 for the CTL and HTL …	No	N/A
Middle East respiratory syndrome coronavirus (MERS-CoV)	2021	Ashfaq et al.	Rational design of multi epitope-based subunit vaccine by exploring MERS-COV proteome: Reverse vaccinology and molecular docking approach	This immunoinformatics study identified 15 conserved epitopes from seven proteins (envelope, membrane, nucleoprotein, ORF1a, ORF8, ORF3, and ORF4a) of the Middle East respiratory syndrome coronavirus (MERS-CoV) for the development of a multi-epitope vaccine. The epitopes were antigenic, with VaxiJen scores greater than 0.5.	No	N/A
Middle East respiratory syndrome coronavirus (MERS-CoV)	2021	Khan et al.	Towards a novel peptide vaccine for Middle East respiratory syndrome coronavirus and its possible use against pandemic COVID-19	This study used computational approaches to design a multi-epitope vaccine with 19 cytotoxic T-lymphocyte (CTL) T-cell epitopes and 30 helper T-lymphocyte (HTL) T-cell epitopes based on the membrane protein, envelope small membrane protein, non-structural protein ORF3, non-structural protein ORF5, and spike glycoprotein of Middle East respiratory syndrome coronavirus (MERS-CoV). These epitopes we…	No	N/A
Middle East respiratory syndrome coronavirus (MERS-CoV)	2019	Tahir Ul Qamar et al.	Epitope-based peptide vaccine design and target site depiction against Middle East Respiratory Syndrome Coronavirus: An immune-informatics study	Many conserved B- and T-cell epitopes from the Middle East respiratory syndrome coronavirus (MERS-CoV) S protein were identified in this computational study. VaxiJen was used to determine the antigenicity of the epitopes at a threshold of >=0.5. The most antigenic epitopes were: (i) the QLQMGFGITVQYGT B-cell epitope (VaxiJen score=0.995); (ii) the YKLQPLTFL major histocompatibility complex (MHC) …	No	N/A
Middle East respiratory syndrome coronavirus (MERS-CoV)	2021	Mahmud et al.	Designing a multi-epitope vaccine candidate to combat MERS-CoV by employing an immunoinformatics approach	The antigenic (VaxiJen score=0.4919) spike glycoprotein of Middle East respiratory syndrome coronavirus (MERS-CoV) was used to design a multi-epitope vaccine in this immunoinformatics study. The vaccine contained seven CTL epitopes and nine HTL epitopes. The vaccine's VaxiJen antigenicity score was 0.5134, which was higher than the threshold of 0.4, indicating that it is antigenic.	No	N/A
Neural necrosis virus (NNV)	2021	Joshi et al.	In-silico designing of epitope-based vaccine against the seven banded grouper nervous necrosis virus affecting fish species	The ribonucleic acid (RNA)-dependent RNA polymerase (RdRp) and capsid conserved proteins of neural necrosis virus (NNV) were used in this computational study to design an epitope-based vaccine. For vaccine development, the following six epitopes were chosen: (i) STELVETDY; (ii) RRFEFALAR; (iii) NTDVVNVSV; (iv) FRWGIWDNF; (v) CRWSVRLSV; and (vi) TLLWTSSGK. These epitopes were antigenic, with VaxiJ…	No	N/A
Newcastle disease virus (NDV)	2021	Ansori et al.	Pathological and molecular characterization of newcastle disease virus isolated from gallus gallus in java, indonesia	The "CKMGSRPSTKNPAP" peptide from the fusion protein of the Newcastle disease virus 1 (NDV1) isolate was the most promising candidate for vaccine design in this computational study. According to VaxiJen, the peptide was antigenic.	No	N/A
Newcastle disease virus (NDV)	2021	Hosseini et al.	In silico prediction of B and T cell epitopes based on NDV fusion protein for vaccine development against Newcastle disease virus	This in-silico study identified seven highly ranked epitopes from Newcastle disease virus (NDV) fusion protein for vaccine development. The epitopes 'LYCTRIVTF' and 'MRATYLETL' were the most promising candidates. The results from the remaining five epitopes were also encouraging: (i) LSGEFDATY; (ii) LTTPPYMALK; (iii) LYLTELTTV; (iv) DCIKITQQV; and (v) SIAATNEAV. The epitopes were antigenic, with …	No	N/A
Nipah virus (NiV)	2019	Ojha et al.	Strategic Development of a Next-Generation Multi-Epitope Vaccine to Prevent Nipah Virus Zoonotic Infection	In this computational study, six multi-epitope vaccines targeting the Nipah virus (NiV) were designed. Based on the virus's eight proteins (M, N, F, G, P, V, W, and C), the vaccines were made up of different combinations of eight B-cell epitopes, eight helper T-lymphocyte (HTL) epitopes, and 24 cytotoxic T-lymphocyte (CTL) epitopes. VaxiJen scores greater than the set threshold of 0.5 per vaccine…	No	N/A
Nipah virus (NiV)	2019	Ravichandran et al.	Epitope-based immunoinformatics approach on RNA-dependent RNA polymerase (RdRp) protein complex of Nipah virus (NiV)	This immunoinformatics study identified the phosphoprotein peptide 'ELRSELIGY' and the nucleocapsid protein peptide 'YPLLWSFAM' of Nipah virus (NiV) as the best T-cell epitopes. Sequence positions 421 to 471 in phosphoprotein, 606 to 640 in polymerase, and 496 to 517 in nucleocapsid protein of the same virus provided the best B-cell epitope predictions. VaxiJen confirmed that the epitopes were an…	No	N/A
Nipah virus (NiV)	2020	Kaushik et al.	In Silico Identification of Epitope-Based Peptide Vaccine for Nipah Virus	In this in-silico study, two potent T-cell epitopes LLFVFGPNL and KYKIKSNPL were identified based on the fusion glycoprotein F0 (UniProtKB ID: D2DEC0) of Nipah virus (NiV). The antigenicity of the epitopes was determined by a VaxiJen score >=1.1. Both epitopes were antigenic, with the LLFVFGPNL scoring 2.3879 on VaxiJen and the KYKIKSNPL scoring 1.3649.	No	N/A
Nipah virus (NiV)	2021	Majee et al.	Designing of a multi-epitope vaccine candidate against Nipah virus by in silico approach: a putative prophylactic solution for the deadly virus	This in-silico study used five antigenic (VaxiJen scores higher than the cut-off of 0.4) proteins, F, G, M, N, and P, of the Nipah virus (NiV) to construct a multi-epitope vaccine. Several B- and T-cell epitopes were predicted based on these proteins. The final vaccine was antigenic, with a VaxiJen antigenicity score of 0.4025 (which was greater than the threshold of 0.4).	No	N/A
Nipah virus (NiV)	2021	Raju et al.	In-silico design of multi-epitope vaccine against Nipah virus using immunoinformatics approach	This in-silico study designed a multi-epitope vaccine candidate against the Nipah virus (NiV) based on the virus's antigenic glycoprotein G (UniProt ID: Q9IH62). VaxiJen was used to confirm the antigenicity of G-protein, which yielded a score of 0.51 (>0.5). The vaccine contained: (i) four cytotoxic T-lymphocyte (CTL) epitopes; (ii) three helper T-lymphocyte (HTL) epitopes; and (iii) three B-cell…	No	N/A
Nipah virus (NiV)	2021	Sharma et al.	Anticipation of Antigenic Sites for the Goal of Vaccine Designing Against Nipah Virus: An Immunoinformatics Inquisitive Quest	In this in-silico study, a multi-epitope vaccine was designed against the Nipah virus (NiV). The following four promiscuous B-cell epitopes from the relevant NiV protein formed the basis of this vaccine: (i) LHLGNFVRR from M protein; (ii) LNLSPLIQR from L protein; (iii) YHNMSPNIR from L protein; and (iv) FRRNNAIAF from M protein. These epitopes were antigenic, with VaxiJen scores above the cut-of…	No	N/A
Nipah virus (NiV)	2021	Soltan et al.	Proteome Based Approach Defines Candidates for Designing a Multitope Vaccine against the Nipah Virus	This computational study constructed a multi-epitope vaccine against Nipah virus (NiV) using the F, G, and V proteins of the virus. Six cytotoxic T-lymphocyte (CTL) epitopes, six helper T-lymphocyte (HTL) epitopes, and six B-cell epitopes were included in the vaccine. With an antigenicity score of 0.71, VaxiJen confirmed the vaccine's antigenicity.	No	N/A
Nipah virus (NiV) and Hendra virus (HeV)	2017	Saha et al.	In silico identification and characterization of common epitope-based peptide vaccine for Nipah and Hendra viruses	This in-silico study designed an epitope-based vaccine against both Nipah virus (NiV) and Hendra virus (HeV). The best epitopes were "VDPLRVQWRNNSVIS" from G proteins of HeV, and "GKLEFRRNNAIAFKG" from M proteins of NiV and HeV. The epitopes were antigenic, with VaxiJen scores above the threshold of 0.5.	No	N/A
Norovirus (NoV)	2019	Azim et al.	Immunoinformatics approaches for designing a novel multi epitope peptide vaccine against human norovirus (Norwalk virus)	This in-silico study constructed three multi-epitope vaccine candidates against Norovirus (NoV) using the antigenic capsid protein VP1 and protein VP2 of this virus. The antigenicity of the proteins were determined by VaxiJen, with scores 0.555 and 0.510, respectively. Each vaccine had 12 cytotoxic T-lymphocyte (CTL) epitopes, and ten B-cell epitopes, and a protein adjuvant. V1 was the best vacci…	No	N/A
Norovirus (NoV)	2020	Ahmad et al.	Development of multi-epitope subunit vaccine for protection against the norovirus' infections based on computational vaccinology	The capsid protein (UniProt ID: A7YK10), polyprotein (UniProt ID: A7YK09), and small protein (UniProt ID: A7YK11) of Norovirus (NoV) were studied computationally and found to be antigenic by VaxiJen with scores of 0.48, 0.52, and 0.49, respectively. Six cytotoxic T-lymphocyte (CTL) epitopes, nine helper T-lymphocyte (HTL) epitopes, and six B-cell epitopes were predicted and chosen for a multi-epi…	No	N/A
Norovirus (NoV)	2021	Moeini et al.	Linear B-Cell Epitopes in Human Norovirus GII.4 Capsid Protein Elicit Blockade Antibodies	The surface-exposed regions of the norovirus (NoV) GII.4 capsid protein were predicted to contain five antigenic B-cell epitopes (P2A-E). VaxiJen scores ranging from 0.582 to 1.358 confirmed the antigenicity of the epitopes. These epitope predictions could aid in the development of NoV GII.4 genotype vaccines.	Yes	The predicted epitopes from the norovirus (NoV) GII.4 capsid protein were tested in wild-type mice as synthetic peptides. The blocking rates in mice suggested that the predicted epitopes P2B (blocking rate: 68%), P2C (blocking rate: 55%), and P2D (blocking rate: 28%) could be used as blockade epitopes in the development of broad reactive vaccines against NoV GII.4. These vaccines may aid in the d…
Oropouche virus (OROV)	2018	Adhikari et al.	Immunoinformatics approach for epitope-based peptide vaccine design and active site prediction against polyprotein of emerging oropouche virus	The Oropouche virus (OROV) polyprotein (GenBank ID: ALB07207.1) was found to be the most antigenic (VaxiJen score=0.5124) in this immunoinformatics study. Based on this protein, 18 highly antigenic CD8+ T-cell epitopes were identified, of which seven, LIHYRPGLK, YLKNHNIDL, CEEYGCLAI, VPRYHSIDV, IPAISGLGV, AISGLGVGY, and RQHRGCIRF had VaxiJen scores more than 1, indicating high antigenicity. Two l…	No	N/A
Poliovirus	2020	Bohra et al.	Utilising capsid proteins of poliovirus to design a multi-epitope based subunit vaccine by immunoinformatics approach	An immunoinformatics approach was employed to design a multi-epitope subunit vaccine against the three strains (types 1, 2, and 3) of poliovirus using all three strains' capsid proteins. There were 17 cytotoxic T-lymphocyte (CTL) epitopes and eight helper T-lymphocyte (HTL) epitopes in the vaccine. With a score of 0.6792, VaxiJen confirmed the vaccine's antigenicity.	No	N/A
Porcine parvovirus 7 (PPV7)	2020	Wang et al.	Porcine Parvovirus 7: Evolutionary Dynamics and Identification of Epitopes toward Vaccine Design	The antigenic cap protein of porcine parvovirus 7 (PPV7) was examined in this in-silico study. Six promising antigenic B-cell epitopes and 12 antigenic CD8 T-cell epitopes of the PPV7 cap protein were discovered. VaxiJen was used to confirm the antigenicity of the PPV7 cap protein and epitopes at a threshold of 0.4. In VaxiJen, the PPV7 cap protein scored 0.4426, and the epitopes also scored abov…	No	N/A
Porcine rubulavirus (PRV)	2020	Siañez-Estrada et al.	Immunoinformatics approach for predicting epitopes in HN and F proteins of Porcine rubulavirus	The HN and F proteins of porcine rubulavirus (PRV) were found to be the most antigenic in this computational study, with VaxiJen scores of 0.5271 and 0.5154, respectively (above the cut-off of 0.5). For the HN protein, 16 linear B-cell epitopes, seven conformational B-cell epitopes, and 34 T-cell major histocompatibility complex (MHC) class I epitopes were predicted. The F protein was predicted t…	No	N/A
Rabies virus (RABV)	2021	Fadholly et al.	Immunobioinformatics of rabies virus in various countries of asia: Glycoprotein gene	The glycoproteins of the rabies virus (RABV) from various Asian countries were examined in this immunoinformatics study. Based on the glycoproteins, eight conserved antigenic B-cell epitopes were predicted. VaxiJen was used to assess the antigenicity of the epitopes. Sri Lanka's isolate 'GNQAGSKQHGLEGTGRKVSVTSQNGKVI' had the highest predictive score (23.96), followed by Korea's isolate 'VNRPKSTQH…	No	N/A
Respiratory syncytial virus (RSV)	2020	Tahir Ul Qamar et al.	Multiepitope-based subunit vaccine design and evaluation against respiratory syncytial virus using reverse vaccinology approach	This computational study designed a multi-epitope vaccine against respiratory syncytial virus (RSV) based on the glycoprotein (G protein) (GenBank: CAA83900.1) and fusion protein (F protein) (GenBank: BAA00105.1) of RSV. Both proteins were highly antigenic and conserved, with VaxiJen antigenicity scores of 0.5791 and 0.5173, respectively. Six CTL epitopes from the G protein, seven CTL epitopes fr…	No	N/A
Respiratory syncytial virus (RSV)	2021	Naqvi et al.	Designing of Potential Polyvalent Vaccine Model for Respiratory Syncytial Virus by System Level Immunoinformatics Approaches	A polyvalent vaccine based on the antigenic glycoprotein (G), fusion protein (F), and small hydrophobic protein (SH) of respiratory syncytial virus (RSV) was designed in this in-silico study. The vaccine contained nine novel T-cell epitopes for major histocompatibility complex (MHC) classes I and II, and it was antigenic, with a VaxiJen antigenicity score of 0.50, which was higher than the 0.45 t…	No	N/A
Rift Valley fever virus (RVFV)	2017	Adhikari et al.	Overlapping CD8 + and CD4 + T-cell epitopes identification for the progression of epitope-based peptide vaccine from nucleocapsid and glycoprotein of emerging Rift Valley fever virus using immunoinformatics approach	An immunoinformatics approach was undertaken to identify epitopes for constructing an epitope-based peptide vaccine against Rift Valley fever virus (RVFV). The RVFV nucleocapsid and glycoprotein were used for this purpose, as they were antigenic (VaxiJen scores >=0.4). In total, eight conserved CD8 and six CD4 T-cell epitopes, and 20 conserved B-cell epitopes were identified from these proteins. …	No	N/A
Rift Valley fever virus (RVFV)	2021	Bhuiyan et al.	Discovery of potential immune epitopes and peptide vaccine design - a prophylactic strategy against Rift Valley fever virus	The antigenic glycoprotein (G) (GenBank Accession: AVK51661) of Rift Valley fever virus (RVFV) was used as the basis to design a multi-epitope vaccine in this in-silico study. The antigenicity of G protein was confirmed by a VaxiJen score of 0.5277, which was greater than the threshold of 0.5. The vaccine contained four cytotoxic T-lymphocyte (CTL), two helper T-lymphocyte (HTL), and three B-cell…	No	N/A
Rotavirus	2018	Mohanty et al.	Design and testing of a highly conserved human rotavirus VP8* immunogenic peptide with potential for vaccine development	An in-silico approach was used to identify a highly conserved VP8* peptide SEQ1 (FYIIPRSQESK) of the VP4 surface protein of rotavirus. The conserved regions of the peptide were determined by VaxiJen, with scores above 0.4. SEQ1 was discovered to be T- and B-cell processive, as well as antigenic. These findings could help in the development of a rotavirus vaccine.	No	N/A
Rotavirus	2019	Nirwati et al.	Phylogenetic and immunoinformatic analysis of VP4, VP7, and NSP4 genes of rotavirus strains circulating in children with acute gastroenteritis in Indonesia	The VP4, VP7, and NSP4 proteins of rotavirus Indonesian strains were analysed computationally and compared to two commercially available rotavirus vaccine (Rotarix and RotaTeq) strains. The study determined the conserved B- and T-cell epitopes among the conserved regions of these proteins. The antigenicity of the epitopes was confirmed by VaxiJen scores greater than 0.4.	No	N/A
Rotavirus	2020	Devi et al.	Exploring rotavirus proteome to identify potential B- and T-cell epitope using computational immunoinformatics	Ten multi-epitope vaccines were designed made up of 11 cytotoxic T-lymphocyte (CTL), 11 helper T-lymphocyte (HTL), 18 linear and 14 conformational B-cell epitopes based on five structural (VP2, VP3, VP4, VP6 and VP7) and four non-structural proteins (NSP2, NSP3, NSP4 and NSP5) of rotavirus. VaxiJen determined the antigenicity of the vaccines. Nine of the ten vaccines were antigenic (VaxiJen score…	No	N/A
Saint Louis encephalitis virus (SLEV)	2021	Hossain et al.	Immunoinformatics approach to designing a multi-epitope vaccine against Saint Louis Encephalitis Virus	In this study, in-silico approaches were used to design a multi-epitope vaccine against Saint Louis encephalitis virus (SLEV). The vaccine was designed with 13 epitopes, including four major histocompatibility complex (MHC) class I, three MHC class II T-cell epitopes, and six B-cell epitopes of SLEV's antigenic envelope protein (UniProt ID: P09732). VaxiJen confirmed the antigenicity of the envel…	No	N/A
Severe acute respiratory syndrome coronavirus 1 (SARS-CoV-1 or SARS-CoV)	2019	Srivastava et al.	Design of novel multi-epitope vaccines against severe acute respiratory syndrome validated through multistage molecular interaction and dynamics	This in-silico study identified 32 cytotoxic T-lymphocyte (CTL), 36 helper T-lymphocyte (HTL) and 14 linear B-cell epitopes from 11 proteins (S, E, N, M, ORF 3a, -3b, -7a, -7b, -8a, -8b and -9b) of Severe acute respiratory syndrome coronavirus 1 (SARS-CoV-1 or SARS-CoV). Two multi-epitope vaccines were constructed based on these epitopes. VaxiJen confirmed the antigenicity of the vaccines, where …	No	N/A
Severe acute respiratory syndrome coronavirus 2 (SARS-CoV-2)	2020	Abdelmageed et al.	Design of a Multiepitope-Based Peptide Vaccine against the e Protein of Human COVID-19: An Immunoinformatics Approach	The envelope (E) protein of severe acute respiratory syndrome coronavirus 2 (SARS-CoV-2) was found to be the most antigenic in this immunoinformatics study, with a VaxiJen score of 0.6025, which was higher than the 0.4 threshold. The following three T-cell epitopes were identified as promising vaccine candidates using the E protein: (i) YVYSRVKNL; (ii) SLVKPSFYV; and (iii) LAILTALRL.	No	N/A
Severe acute respiratory syndrome coronavirus 2 (SARS-CoV-2)	2020	Abraham Peele et al.	Design of multi-epitope vaccine candidate against SARS-CoV-2: a in-silico study	This in-silico study constructed a multi-epitope vaccine with seven antigenic cytotoxic T-lymphocyte (CTL) T-cell epitopes, 11 antigenic helper T-lymphocyte (HTL) T-cell epitopes which had overlapping regions of B-cell epitopes, from the surface spike (S) glycoprotein of severe acute respiratory syndrome coronavirus 2 (SARS-CoV-2). The antigenicity of the epitopes were verified by VaxiJen, and th…	No	N/A
Severe acute respiratory syndrome coronavirus 2 (SARS-CoV-2)	2020	Ahammad et al.	Designing a novel mRNA vaccine against SARS-CoV-2: An immunoinformatics approach	This in-silico study designed a multi-epitope mRNA vaccine against the spike (S) glycoprotein (GenBank Accession number: QHO62107.1.) of severe acute respiratory syndrome coronavirus 2 (SARS-CoV-2). The vaccine contained the following: (i) six CD8+ T-cell epitopes: "RQIAPGQTG", "VVFLHVTYV", "GVVFLHVTY", "GQTGKIADY", "QLTPTWRVY", "IAIVMVTIM", (ii) one CD4+ T-cell epitope: "DLPIGINITRFQTLL"; and (i…	No	N/A
Severe acute respiratory syndrome coronavirus 2 (SARS-CoV-2)	2020	Akhand et al.	Genome based evolutionary lineage of SARS-CoV-2 towards the development of novel chimeric vaccine	The spike (S), membrane (M), envelope (E), and nucleocapsid (N) proteins of severe acute respiratory syndrome coronavirus 2 (SARS-CoV-2) were predicted to be homologous to SARS-COV-1 and bat coronavirus in this in-silico study. Therefore, using these four SARS-CoV-2 proteins, numerous promising B- and T-cell epitopes were identified as vaccine candidates from the conserved regions of the proteins…	No	N/A
Severe acute respiratory syndrome coronavirus 2 (SARS-CoV-2)	2020	Anand et al.	Computational perspectives revealed prospective vaccine candidates from five structural proteins of novel SARS corona virus 2019 (SARS-CoV-2)	This computational study identified six proteins of the severe acute respiratory syndrome coronavirus 2 (SARS-CoV-2) as antigenic (VaxiJen scores >0.4): surface (S) glycoprotein, ORF3a, envelope (E), membrane (M) glycoprotein, ORF6, and nucleocapsid (N) phosphoprotein. Based on these proteins, 11 T-cell epitopes, seven linear B-cell epitopes, and 10 conformational B-cell epitopes were identified …	No	N/A
Severe acute respiratory syndrome coronavirus 2 (SARS-CoV-2)	2020	Ashik et al.	An immunoinformatics study on the spike protein of SARS-CoV-2 revealing potential epitopes as vaccine candidates	This immunoinformatics study identified three antigenic epitopes for vaccine design predicted from the spike (S) protein of severe acute respiratory syndrome coronavirus 2 (SARS-CoV-2), Accession number: QIC53213.1 from National Center for Biotechnology Information (NCBI). VaxiJen was used to determine antigenicity, with scores above the default threshold of 0.4 indicating antigenicity. The best …	No	N/A
Severe acute respiratory syndrome coronavirus 2 (SARS-CoV-2)	2020	Banerjee et al.	Energetics and IC50 based epitope screening in SARS CoV-2 (COVID 19) spike protein by immunoinformatic analysis implicating for a suitable vaccine development	This immunoinformatics study discovered that the epitope VRDPQTLEILDITPC from the spike (S) glycoprotein of the severe acute respiratory syndrome coronavirus 2 (SARS-CoV-2) was highly antigenic. The antigenicity of this epitope was confirmed by VaxiJen, which scored 1.1285, which was higher than the 0.4 threshold. As a result, this epitope may help guide the development of a SARS-CoV-2 vaccine.	No	N/A
Severe acute respiratory syndrome coronavirus 2 (SARS-CoV-2)	2020	Banerjee et al.	Immuno-informatics approach for multi-epitope vaccine designing against SARS-CoV-2	This immunoinformatics study constructed a multi-epitope vaccine consisting of 12 cytotoxic T-lymphocyte (CTL) epitopes, and eight helper T-lymphocyte (HTL) epitopes, which overlapped with B-cell epitopes, all from the nucleocapsid (N), membrane (M) glycoprotein, envelope (E), ORF6, ORF7a and ORF10 proteins of severe acute respiratory syndrome coronavirus 2 (SARS-CoV-2). These proteins were chose…	No	N/A
Severe acute respiratory syndrome coronavirus 2 (SARS-CoV-2)	2020	Baruah et al.	Immunoinformatics-aided identification of T cell and B cell epitopes in the surface glycoprotein of 2019-nCoV	This study used immunoinformatics methods to identify five cytotoxic T-lymphocyte (CTL) T-cell epitopes, three sequential B cell epitopes and five discontinuous B cell epitopes in the surface (S) glycoprotein of severe acute respiratory syndrome coronavirus 2 (SARS-CoV-2). VaxiJen confirmed that these epitopes were antigenic. As a result, the epitopes appear to be promising vaccine candidates aga…	No	N/A
Severe acute respiratory syndrome coronavirus 2 (SARS-CoV-2)	2020	Behbahani et al.	In silico Design of novel Multi-epitope recombinant Vaccine based on Coronavirus surface glycoprotein	The spike or surface (S) glycoprotein of severe acute respiratory syndrome coronavirus 2 (SARS-CoV-2) was found to be antigenic in this in-silico study, with a VaxiJen score of 0.4. According to VaxiJen, 17 antigenic B- and T-cell epitopes were predicted based on the S protein, which were used to construct a vaccine. The vaccine was antigenic, with a VaxiJen antigenicity score of 1.2110.	No	N/A
Severe acute respiratory syndrome coronavirus 2 (SARS-CoV-2)	2020	Behmard et al.	Immunoinformatic design of a COVID-19 subunit vaccine using entire structural immunogenic epitopes of SARS-CoV-2	A multi-epitope vaccine containing 34 cytotoxic T-lymphocyte (CTL) T-cell epitopes, 12 helper T-lymphocyte (HTL) T-cell epitopes, and a B-cell epitope from the spike (S) glycoprotein, envelope (E) protein, membrane (M) protein, and nucleocapsid (N) phosphoprotein of severe acute respiratory syndrome coronavirus 2 (SARS-CoV-2) was designed in this computational study. VaxiJen scores greater than 0…	No	N/A
Severe acute respiratory syndrome coronavirus 2 (SARS-CoV-2)	2020	Bhattacharya et al.	Immunoinformatics approach to understand molecular interaction between multi-epitopic regions of SARS-CoV-2 spike-protein with TLR4/MD-2 complex	This computational study identified four antigenic multi-epitopic parts of the severe acute respiratory syndrome coronavirus 2 (SARS-CoV-2) spike (S) protein (GenBank: QIH45053.1): VRQIAPGQT, YQAGSTPCN, FQPTNGVGF, ILPDPSKPS. These epitopes were common to both B-cells and T-cells. VaxiJen confirmed the antigenicity of these epitopes, which scored above the threshold of 0.45. The epitopes are promi…	No	N/A
Severe acute respiratory syndrome coronavirus 2 (SARS-CoV-2)	2020	Bhattacharya et al.	Development of epitope-based peptide vaccine against novel coronavirus 2019 (SARS-COV-2): Immunoinformatics approach	This computational study designed an epitope-based peptide vaccine against severe acute respiratory syndrome coronavirus 2 (SARS-CoV-2). The vaccine contained 13 antigenic major histocompatibility complex‐(MHC) class I T-cell epitopes and three antigenic MHC class II T-cell epitopes from the SARS-CoV-2 spike (S) glycoprotein (GenBank Accession ID: QHR63290.1). These epitopes were chosen from the …	No	N/A
Severe acute respiratory syndrome coronavirus 2 (SARS-CoV-2)	2020	Can et al.	In silico discovery of antigenic proteins and epitopes of SARS-CoV-2 for the development of a vaccine or a diagnostic approach for COVID-19	This in-silico study found that the severe acute respiratory syndrome coronavirus 2 (SARS-CoV-2) spike (S), orf7a, orf8, and nsp-10 proteins were the most immunogenic (VaxiJen scores above the 0.4 threshold) and the best vaccine candidates. Upon further analysis, the best antigenic epitopes were KLNDLCFTNV from the S protein, and ITLCFTLKRK from the orf7a protein, which had VaxiJen antigenicity s…	No	N/A
Severe acute respiratory syndrome coronavirus 2 (SARS-CoV-2)	2020	Chen et al.	Bioinformatics analysis of epitope-based vaccine design against the novel SARS-CoV-2	This bioinformatics analysis identified possible epitopes that could serve as effective severe acute respiratory syndrome coronavirus 2 (SARS-CoV-2) vaccine candidates. The prediction of 63 sequential B-cell epitopes resulted in the identification of four peptides with high antigenicity: spike315–324 (TSNFRVQPTE), spike648–663 (GCLIGAEHVNNSYECD), spike1064–1079 (HVTYVPAQEKNFTTAP), and spike333–33…	No	N/A
Severe acute respiratory syndrome coronavirus 2 (SARS-CoV-2)	2020	Chukwudozie et al.	Attenuated Subcomponent Vaccine Design Targeting the SARS-CoV-2 Nucleocapsid Phosphoprotein RNA Binding Domain: In Silico Analysis	This research used computational tools to design an antigenic peptide vaccine against severe acute respiratory syndrome coronavirus 2 (SARS-CoV-2) by targeting the N-terminal (NT) and C terminal (CT) ribonucleic acid (RNA) binding domains of the nucleocapsid protein (GenBank ID: QHD43423.2). The peptides “RIRGGDGKMKDL” and “AFGRRGPEQTQGNFG” were the best antigenic B-cell linear epitopes. Two CD8+…	No	N/A
Severe acute respiratory syndrome coronavirus 2 (SARS-CoV-2)	2020	Corral-Lugo et al.	Identification and Analysis of Unstructured, Linear B-Cell Epitopes in SARS-CoV-2 Virion Proteins for Vaccine Development	In this in-silico study, the four severe acute respiratory syndrome coronavirus 2 (SARS-CoV-2) structural proteins (S, E, M, and N) were predicted as antigenic by VaxiJen. Following further investigation, 20 promising B-cell epitopes were discovered, 11 in the S protein, one in the M protein, and eight in the N protein. These epitopes could help with vaccine development.	No	N/A
Severe acute respiratory syndrome coronavirus 2 (SARS-CoV-2)	2020	Crooke et al.	Immunoinformatic identification of B cell and T cell epitopes in the SARS-CoV-2 proteome	This study used a bioinformatics approach to identify putative 41 T-cell epitopes (5 human leukocyte antigen [HLA] class I, 36 HLA class II) and 6 B-cell epitopes based on analysis of all 10 (structural, non-structural and accessory) proteins of severe acute respiratory syndrome coronavirus 2 (SARS-CoV-2) as promising vaccine targets. These epitopes were antigenic, with VaxiJen scores above the 0…	No	N/A
Severe acute respiratory syndrome coronavirus 2 (SARS-CoV-2)	2020	Dai et al.	Immunodominant regions prediction of nucleocapsid protein for SARS-CoV-2 early diagnosis: a bioinformatics and immunoinformatics study	This study used bioinformatics tools to predict that N229-269, N349-399, and N405-419 in the nucleocapsid (N) protein of severe acute respiratory syndrome coronavirus 2 (SARS-CoV-2) were potential immunodominant regions. These regions were predicted to contain linear B-cell epitopes and murine major histocompatibility complex (MHC) class II binding epitopes, which were antigenic with VaxiJen scor…	No	N/A
Severe acute respiratory syndrome coronavirus 2 (SARS-CoV-2)	2020	Dong et al.	Contriving Multi-Epitope Subunit of Vaccine for COVID-19: Immunoinformatics Approaches	This in-silico study discovered that nine proteins from severe acute respiratory syndrome coronavirus 2 (SARS-CoV-2), ORF7a, ORF8, nsp9, nsp6, nsp3, endoRNAse, ORF3a, membrane (M) glycoprotein, and nucleocapsid (N) phosphoprotein, were antigenic (VaxiJen scores >0.5) and were chosen for predicting epitopes. A subunit vaccine was constructed by combining 18 cytotoxic T-lymphocyte (CTL) T-cell epit…	No	N/A
Severe acute respiratory syndrome coronavirus 2 (SARS-CoV-2)	2020	Gupta et al.	CoronaVR: A Computational Resource and Analysis of Epitopes and Therapeutics for Severe Acute Respiratory Syndrome Coronavirus-2	This computational study used the ORF1ab, envelope (E), spike (S), nucleocapsid (N), membrane (M), ORF3a, ORF6, ORF7a, ORF7b, ORF8, and ORF10 proteins of severe acute respiratory syndrome coronavirus 2 (SARS-CoV-2) (NC_045512.2) from National Center for Biotechnology Information (NCBI) to identify vaccine epitopes. The researchers discovered 23 antigenic cytotoxic T-lymphocyte (CTL) epitopes in t…	No	N/A
Severe acute respiratory syndrome coronavirus 2 (SARS-CoV-2)	2020	Dar et al.	Multiepitope Subunit Vaccine Design against COVID-19 Based on the Spike Protein of SARS-CoV-2: An In Silico Analysis	The severe acute respiratory syndrome coronavirus 2 (SARS-CoV-2) spike (S) protein with accession number YP 009724390.1 from the National Center for Biotechnology Information (NCBI) GenBank database was used in this in-silico study to design a multi-epitope vaccine. Six human leukocyte antigen (HLA) class I T-cell epitopes and six B-cell-derived HLA class II T-cell epitopes from the S protein wer…	No	N/A
Severe acute respiratory syndrome coronavirus 2 (SARS-CoV-2)	2020	Hasan et al.	Prediction of b-cell and t-cell epitopes in the spike glycoprotein of sars-cov-2 in bangladesh: An in-silico approach	The best antigenic B-cell epitope was EVRQIAPGQTGKIADY with the highest VaxiJen score (1.3837), while the best T-cell epitope was KLNDLCFTNV with the highest VaxiJen score (2.6927) from the severe acute respiratory syndrome coronavirus 2 (SARS-CoV-2) spike (S) glycoprotein. A computational analysis of a Bangladesh SARS-CoV-2 isolate yielded these potential candidate epitopes, which could aid in t…	No	N/A
Severe acute respiratory syndrome coronavirus 2 (SARS-CoV-2)	2020	Hasanain et al.	Towards the design of multiepitope-based peptide vaccine candidate against SARS-CoV-2	This in-silico study designed a multi-epitope vaccine based on the spike (S) protein of severe acute respiratory syndrome coronavirus 2 (SARS-CoV-2). The vaccine contained the following: (i) a B-cell epitope: "GFNCYFPLQSYGF"; (ii) three major histocompatibility complex (MHC) class I T-cell epitopes: "ALLSLVSLL", "GAAAYYVGY", and "FTISVTTEI"; and (iii) three MHC class II T-cell epitopes: "VVLSFELL…	No	N/A
Severe acute respiratory syndrome coronavirus 2 (SARS-CoV-2)	2020	He et al.	Vaccine design based on 16 epitopes of SARS-CoV-2 spike protein	This immunoinformatics study identified 16 epitopes, including both B- and T-cell (194‐210, 291‐325, 307‐323, 371‐387, 410‐426, 525‐566, 530‐544, 722‐739, 747‐763, 749‐771, 754‐770, 891‐906, 897‐913, 1101‐1115, 1129‐1145, and 1213‐1229) of the spike (S) protein of severe acute respiratory syndrome coronavirus 2 (SARS-CoV-2) as potential vaccine candidates. In particular, epitope 897‐913 was predi…	No	N/A
Severe acute respiratory syndrome coronavirus 2 (SARS-CoV-2)	2020	Herrera et al.	Immuno informatics approach in designing a novel vaccine using epitopes from all the structural proteins of SARS-CoV-2	This study used immunoinformatics approaches to design a multi-epitope vaccine, called 'Covax', against severe acute respiratory syndrome coronavirus 2 (SARS-CoV-2). The vaccine contained 33 epitopes (including B- and T-cells) from S (21), E (3), M (5),and N (4) proteins of SARS-CoV-2. VaxiJen scores above the 0.5 threshold confirmed that the epitopes were antigenic. Covax was also antigenic, sco…	No	N/A
Severe acute respiratory syndrome coronavirus 2 (SARS-CoV-2)	2020	Ismail et al.	Immunoinformatics characterization of SARS-CoV-2 spike glycoprotein for prioritization of epitope based multivalent peptide vaccine	The spike (S) glycoprotein of the severe acute respiratory syndrome coronavirus 2 (SARS-CoV-2) was used in this computational study to predict potential antigenic B- and T-cell epitopes. VaxiJen assessed the antigenicity of the epitopes, and the prioritised epitopes were combined to form a multi-epitope vaccine. The vaccine was highly antigenic and promising for vaccine development, with a VaxiJe…	No	N/A
Severe acute respiratory syndrome coronavirus 2 (SARS-CoV-2)	2020	Jain et al.	Scrutinizing the SARS-CoV-2 protein information for the designing an effective vaccine encompassing both the T-cell and B-cell epitopes	The antigenic (VaxiJen score > 0.4) proteins of severe acute respiratory syndrome coronavirus 2 (SARS-CoV-2) identified in this in-silico study were all proteins other than NSP16. In total, 13 helper T-lymphocyte (HTL), 12 cytotoxic T-lymphocyte (CTL), and four B-cell epitopes were predicted and combined based on the antigenic proteins to form a multi-epitope vaccine. VaxiJen confirmed the vaccin…	No	N/A
Severe acute respiratory syndrome coronavirus 2 (SARS-CoV-2)	2020	Jakhar et al.	3CL hydrolase-based multiepitope peptide vaccine against SARS-CoV-2 using immunoinformatics	This in-silico study designed a multi-epitope vaccine based on the 3CL hydrolase protein of severe acute respiratory syndrome coronavirus 2 (SARS-CoV-2). Using this protein, the vaccine consisted of the predicted cytotoxic T-lymphocyte (CTL) (49MLNPNYEDL57, 146GSVGFNIDY154, 225TTLNDFNL233, and 289DEFTPFDVV297) and helper T-lymphocyte (HTL) (101YKFVRIQPG109, 252PLSAQTGIA260, 55EDLLIRKSN63, and 157…	No	N/A
Severe acute respiratory syndrome coronavirus 2 (SARS-CoV-2)	2020	Jakhar et al.	An Immunoinformatics Study to Predict Epitopes in the Envelope Protein of SARS-CoV-2	This computational study found that the envelope (E) protein of severe acute respiratory syndrome coronavirus 2 (SARS-CoV-2) with accession no. QIA98585.1 from National Center for Biotechnology Information (NCBI) was antigenic with a VaxiJen score of 0.6, which was higher than the threshold of 0.4. T- and B-cell epitopes were predicted from this protein, of which the B-cell epitope SRVKNL was pro…	No	N/A
Severe acute respiratory syndrome coronavirus 2 (SARS-CoV-2)	2020	Joshi et al.	Epitope based vaccine prediction for SARS-COV-2 by deploying immuno-informatics approach	This computational study found that the antigenic T-cell epitope ITLCFTLKR from the ORF-7A protein (GenBank ID: QHD43421.1) of severe acute respiratory syndrome coronavirus 2 (SARS-CoV-2) was the best vaccine candidate. VaxiJen confirmed the antigenicity of this epitope, which scored 2.0208, higher than the threshold of 1.0.	No	N/A
Severe acute respiratory syndrome coronavirus 2 (SARS-CoV-2)	2020	Kar et al.	A candidate multi-epitope vaccine against SARS-CoV-2	This study used computational design to create a severe acute respiratory syndrome coronavirus 2 (SARS-CoV-2) vaccine that included the predicted seven cytotoxic T-lymphocyte (CTL) T-cell epitopes, and eight helper T-lymphocyte (HTL) T-cell epitopes from the spike (S) protein. The epitopes were antigenic with VaxiJen scores above the cutoff of 0.4. VaxiJen confirmed the vaccine is antigenic, with…	No	N/A
Severe acute respiratory syndrome coronavirus 2 (SARS-CoV-2)	2020	Kumar et al.	Exploring the SARS-CoV-2 structural proteins for multi-epitope vaccine development: an in-silico approach	This computational study designed a multi-epitope vaccine against severe acute respiratory syndrome coronavirus 2 (SARS-CoV-2) based on the structural proteins of SARS-CoV-2: spike glycoprotein (Protein ID: QHD43416.1), envelope (Protein ID: QHD43418.1), and nucleocapsid protein (Protein ID: QHD43423.2) from GenBank. There were 48 cytotoxic T-lymphocyte (CTL) epitopes, four helper T-lymphocyte (H…	No	N/A
Severe acute respiratory syndrome coronavirus 2 (SARS-CoV-2)	2020	Kumar et al.	Design and optimization of a subunit vaccine targeting COVID-19 molecular shreds using an immunoinformatics framework	This in-silico study utilized the spike (S) glycoprotein sequence of severe acute respiratory syndrome coronavirus 2 (SARS-CoV-2), GenBank ID QHR63290.2, as the basis to design a multi-epitope subunit vaccine. The vaccine contained the following top-scoring overlapping antigenic (VaxiJen scores above the threshold of 0.4) parts from the S protein: (i) 2 cytotoxic T-lymphocyte (CTL) epitopes: ALDP…	No	N/A
Severe acute respiratory syndrome coronavirus 2 (SARS-CoV-2)	2020	Li et al.	Epitope-based peptide vaccines predicted against novel coronavirus disease caused by SARS-CoV-2	This immunoinformatics research predicted five B-cell epitopes in the surface (S) glycoprotein, seven major histocompatibility complex (MHC) class-I T-cell epitopes, and 18 MHC class-II binding T-cell epitopes from S, membrane (M) glycoprotein and nucleocapsid (N) protein of severe acute respiratory syndrome coronavirus 2 (SARS-CoV-2). VaxiJen confirmed the antigenicity of the S, M, and N protein…	No	N/A
Severe acute respiratory syndrome coronavirus 2 (SARS-CoV-2)	2020	Mahapatra et al.	Designing an efficient multi-epitope vaccine displaying interactions with diverse HLA molecules for an efficient humoral and cellular immune response to prevent COVID-19 infection	An in-silico approach was employed to construct a multi-epitope vaccine with four B-cell epitopes, 12 cytotoxic T-lymphocyte (CTL) epitopes, four helper T-lymphocyte (HTL) epitopes using the four antigenic major structural proteins, spike (S), envelope (E), membrane (M), and nucleocapsid (N), of severe acute respiratory syndrome coronavirus 2 (SARS-CoV-2). These epitopes and the vaccine were anti…	No	N/A
Severe acute respiratory syndrome coronavirus 2 (SARS-CoV-2)	2020	Marchan et al.	Conserved HLA binding peptides from five non-structural proteins of SARS-CoV-2—An in silico glance	This in-silico study showed that five severe acute respiratory syndrome coronavirus 2 (SARS-CoV-2) non-structural proteins (NSPs) (NSP7, NSP8, NSP9, NSP12, and NSP13) have conserved viral peptides that are promising vaccine candidates. Specifically, 31 human leukocyte antigen (HLA)-I binding peptides were identified and 46 HLA-II binding peptides were predicted from these proteins. These peptides…	No	N/A
Severe acute respiratory syndrome coronavirus 2 (SARS-CoV-2)	2020	Martínez et al.	First computational design of Covid-19 coronavirus vaccine using lambda superstrings	The peptide STQDLFLPFFSNVTWFHAIHVS from the spike (S) protein of severe acute respiratory syndrome coronavirus 2 (SARS-CoV-2) was identified as a potential vaccine candidate in this computational study. This peptide was antigenic, with a VaxiJen score of 0.5545, which was greater than the threshold of 0.4.	Yes	An immunogenicity and cytokine assay in mice were performed using the predicted peptide STQDLFLPFFSNVTWFHAIHVS from the spike (S) protein of severe acute respiratory syndrome coronavirus 2 (SARS-CoV-2). Both cases yielded positive results, indicating their potential for use in vaccine development.
Severe acute respiratory syndrome coronavirus 2 (SARS-CoV-2)	2020	Martin et al.	A rational design of a multi-epitope vaccine against SARS-CoV-2 which accounts for the glycan shield of the spike glycoprotein	This study used computational approaches to create COVCCF, a vaccine candidate made up of five B-cell epitopes, six helper T-lymphocyte (HTL) T-cell epitopes, and six cytotoxic T-lymphocyte (CTL) T-cell epitopes from the spike (S) glycoprotein of severe acute respiratory syndrome coronavirus 2 (SARS-CoV-2). Using the default threshold for antigenicity (0.4), VaxiJen predicted that the epitopes we…	No	N/A
Severe acute respiratory syndrome coronavirus 2 (SARS-CoV-2)	2020	Mitra et al.	In silico design of multi-epitope-based peptide vaccine against SARS-CoV-2 using its spike protein	This in-silico study designed five multi-epitope subunit vaccines using antigenic T- and B-cell epitopes from the S1 and S2 subunits of the spike (S) glycoprotein protein of severe acute respiratory syndrome coronavirus 2 (SARS-CoV-2) and different adjuvants. The epitopes and the vaccines were antigenic, as confirmed by their VaxiJen antigenicity scores.	No	N/A
Severe acute respiratory syndrome coronavirus 2 (SARS-CoV-2)	2020	Tahir ul Qamar et al.	Reverse vaccinology assisted designing of multiepitope-based subunit vaccine against SARS-CoV-2	This computational study found that the structural proteins of severe acute respiratory syndrome coronavirus 2 (SARS-CoV-2), E, M, and S, were antigenic with VaxiJen antigenicity scores above the threshold of 0.4. A vaccine was designed which included the following components from these proteins: (i) three major histocompatibility complex (MHC) class I epitopes: VRFPNITNLCPF from S protein, YRINW…	No	N/A
Severe acute respiratory syndrome coronavirus 2 (SARS-CoV-2)	2020	Tahir ul Qamar et al.	Designing of a next generation multiepitope based vaccine (MEV) against SARS-COV-2: Immunoinformatics and in silico approaches	This computational study designed a multi-epitope subunit vaccine with selected antigenic 16 major histocompatibility complex (MHC) class I and 11 MHC class II T-cell epitopes from the antigenic proteins E, M, N, orf6, orf7a, orf8, orf10 of severe acute respiratory syndrome coronavirus 2 (SARS-CoV-2). VaxiJen confirmed the antigenicity of the proteins and epitopes at a set threshold of 0.5. The v…	No	N/A
Severe acute respiratory syndrome coronavirus 2 (SARS-CoV-2)	2020	Mukherjee et al.	Immunoinformatics and structural analysis for identification of immunodominant epitopes in SARS-CoV-2 as potential vaccine targets	This study used computational approaches to identify 15 potential immunogenic regions from the membrane (M) glycoprotein, spike (S) glycoprotein, and nucleocapsid (N) phosphoprotein of severe acute respiratory syndrome coronavirus 2 (SARS-CoV-2), and 25 epitopes which were highly identical to experimentally validated SARS-CoV/SARS-CoV-1 epitopes. The 25 epitopes had overlapping regions between B-…	No	N/A
Severe acute respiratory syndrome coronavirus 2 (SARS-CoV-2)	2020	Naz et al.	Designing Multi-Epitope Vaccines to Combat Emerging Coronavirus Disease 2019 (COVID-19) by Employing Immuno-Informatics Approach	This in-silico study used different combinations of antigenic (VaxiJen scores above 0.5) T- and B-cell epitopes from the S1 and S2 domains of spike (S) protein of severe acute respiratory syndrome coronavirus 2 (SARS-CoV-2) to design three vaccines. VaxiJen confirmed the antigenicity of vaccines 1, 2, and 3, which received scores of 0.883591, 0.946425, and 0.883570, respectively, all of which wer…	No	N/A
Severe acute respiratory syndrome coronavirus 2 (SARS-CoV-2)	2020	Oladipo et al.	Exploration of surface glycoprotein to design multi-epitope vaccine for the prevention of Covid-19	This in-silico study identified the spike (S) glycoprotein of severe acute respiratory syndrome coronavirus 2 (SARS-CoV-2) as antigenic, with a VaxiJen score above 0.4. A multi-epitope vaccine was constructed using the predicted nine cytotoxic T-lymphocyte (CTL) T-cell epitopes, 14 helper T-lymphocyte (HTL) T-cell epitopes, and 16 B-cell epitopes from this protein. VaxiJen predicted that the vacc…	No	N/A
Severe acute respiratory syndrome coronavirus 2 (SARS-CoV-2)	2020	Panda et al.	Structure-based drug designing and immunoinformatics approach for SARS-CoV-2	This work used an immunoinformatics approach and identified the S and Mpro proteins of severe acute respiratory syndrome coronavirus 2 (SARS-CoV-2) as antigenic, with VaxiJen scores 0.4512 and 0.4159, respectively, greater than the 0.4 threshold. B- and T-cell epitopes were predicted based on these proteins, which may serve as potential vaccine candidates.	No	N/A
Severe acute respiratory syndrome coronavirus 2 (SARS-CoV-2)	2020	Rahman et al.	Epitope-based chimeric peptide vaccine design against S, M and E proteins of SARS-CoV-2 etiologic agent of global pandemic COVID-19: an in silico approach	This study used an immunoinformatics approach to design an antigenic multi-epitope vaccine, named 'CoV-RMEN', against severe acute respiratory syndrome coronavirus 2 (SARS-CoV-2) by combining the antigenic epitopes of the S, M, and E proteins. The S protein epitopes came from two major domains: the receptor-binding domain (RBD) and the N-terminal domain (NTD). The vaccine contained B- and T-cell …	No	N/A
Severe acute respiratory syndrome coronavirus 2 (SARS-CoV-2)	2020	Rahman et al.	Vaccine Design from the Ensemble of Surface Glycoprotein Epitopes of SARS-CoV-2: An Immunoinformatics Approach	This study used an immunoinformatics approach to design five vaccine constructs C1-C5 using different combinations of B- and T-cell epitopes from the spike (S) protein of severe acute respiratory syndrome coronavirus 2 (SARS-CoV-2). The C1 vaccine was chosen as the most promising, which was antigenic as predicted by VaxiJen with a score of 0.4987 (higher than the 0.4 threshold).	No	N/A
Severe acute respiratory syndrome coronavirus 2 (SARS-CoV-2)	2020	Rakib et al.	Immunoinformatics-guided design of an epitope-based vaccine against severe acute respiratory syndrome coronavirus 2 spike glycoprotein	The results of this immunoinformatics study revealed that the severe acute respiratory syndrome coronavirus 2 (SARS-CoV-2) spike (S) glycoprotein was antigenic, with a VaxiJen score of 0.4683, which was higher than the cutoff of 0.4. Based on this S protein, WTAGAAAYY and GAAAYYVGY were identified as optimal CD8+ T-cell epitopes. Many CD4+ T-cell and B-cell epitopes were also predicted in this st…	No	N/A
Severe acute respiratory syndrome coronavirus 2 (SARS-CoV-2)	2020	Rakib et al.	Epitope-Based Immunoinformatics Approach on Nucleocapsid Protein of Severe Acute Respiratory Syndrome-Coronavirus-2	This immunoinformatics study examined the nucleocapsid (N) protein (Accession No.: QIC53221.1) from the National Center for Biotechnology Information (NCBI) of severe acute respiratory syndrome coronavirus 2 (SARS-CoV-2). The antigenicity of the N protein was confirmed by VaxiJen, which scored 0.5002 on a 0.4 scale. The best SARS-CoV-2 N protein epitope was the CD8+ T-cell epitope NTASWFTAL, whic…	No	N/A
Severe acute respiratory syndrome coronavirus 2 (SARS-CoV-2)	2020	Rehman et al.	A putative prophylactic solution for COVID-19: Development of novel multiepitope vaccine candidate against SARS-COV-2 by comprehensive immunoinformatic and molecular modelling approach	This in-silico study designed a multi-epitope vaccine using the best predicted T- and B-cell epitopes from the spike (S), main protease (Mpro), Nsp-12 polymerase, and Nsp13 helicase proteins of severe acute respiratory syndrome coronavirus 2 (SARS-CoV-2). According to VaxiJen, the epitopes were antigenic. With a VaxiJen score of 0.4259, the vaccine was also antigenic.	No	N/A
Severe acute respiratory syndrome coronavirus 2 (SARS-CoV-2)	2020	Samad et al.	Designing a multi-epitope vaccine against SARS-CoV-2: an immunoinformatics approach	This computational study designed a multi-epitope vaccine against severe acute respiratory syndrome coronavirus 2 (SARS-CoV-2) using its antigenic (VaxiJen score=0.4646, above the 0.4 threshold value) spike (S) protein. The vaccine included four cytotoxic T-lymphocyte (CTL) T-cell epitopes (RQIAPGQTG, VVFLHVTYV, IAIVMVTIM, VRFPNITNL), four helper T-lymphocyte (HTL) T-cell epitopes (QYIKWPWYIWLGFI…	No	N/A
Severe acute respiratory syndrome coronavirus 2 (SARS-CoV-2)	2020	Sanami et al.	Design of a multi-epitope vaccine against SARS-CoV-2 using immunoinformatics approach	An immunoinformatics approach was utilized to design a multi-epitope vaccine using the antigenic predicted four cytotoxic T-lymphocyte (CTL) T-cell epitopes, eight helper T-lymphocyte (HTL) T-cell epitopes, and six B-cell epitopes from the spike (S) protein of severe acute respiratory syndrome coronavirus 2 (SARS-CoV-2). VaxiJen confirmed the antigenicity of the epitopes which were higher than th…	No	N/A
Severe acute respiratory syndrome coronavirus 2 (SARS-CoV-2)	2020	Sarkar et al.	Engineering a novel subunit vaccine against SARS-CoV-2 by exploring immunoinformatics approach	This immunoinformatics study targeted the four essential proteins of severe acute respiratory syndrome coronavirus 2 (SARS-CoV-2): spike (S) glycoprotein, nucleocapsid (N) phosphoprotein, membrane (M) glycoprotein, and envelope (E) protein to design an epitope-based vaccine. VaxiJen predicted that these proteins were antigenic, with all of them scoring above the 0.4 threshold. There were 14 cytot…	No	N/A
Severe acute respiratory syndrome coronavirus 2 (SARS-CoV-2)	2020	Sarkar et al.	The Essential Facts of Wuhan Novel Coronavirus Outbreak in China and Epitope-based Vaccine Designing against COVID-19	This computational study found the nucleocapsid (N) phosphoprotein and surface (S) glycoprotein of severe acute respiratory syndrome coronavirus 2 (SARS-CoV-2) as antigenic, with VaxiJen scores 0.709 and 0.534, respectively, higher than the 0.4 threshold. Three vaccines were designed based on T- and B-cell epitopes from these proteins, coronavirus vaccine-1 (CV-1), CV-2, and CV-3, each with diffe…	No	N/A
Severe acute respiratory syndrome coronavirus 2 (SARS-CoV-2)	2020	Singh et al.	Designing a multi-epitope peptide based vaccine against SARS-CoV-2	This in-silico study designed a multi-epitope vaccine using the antigenic envelope (E), membrane (M), nucleocapsid (N) and surface (S) proteins of severe acute respiratory syndrome coronavirus 2 (SARS-CoV-2; GenBank: MN908947.3). VaxiJen antigenicity scores greater than 0.4 confirmed the antigenicity of these proteins. The vaccine included seven cytotoxic T-lymphocyte (CTL) T-cell epitopes (LLFLA…	No	N/A
Severe acute respiratory syndrome coronavirus 2 (SARS-CoV-2)	2020	Srivastava et al.	Computationally validated SARS-CoV-2 CTL and HTL Multi-Patch vaccines, designed by reverse epitomics approach, show potential to cover large ethnically distributed human population worldwide	This computational research identified highly immunogenic Ag-Patches (clusters of overlapping antigenic epitope regions), 73 cytotoxic T-lymphocyte (CTL) and 49 helper T-lymphocyte (HTL) T-cell epitopes, from the 11 ORF proteins of severe acute respiratory syndrome coronavirus 2 (SARS-CoV-2). The Ag-Patches were used to design three CTL and two HTL multi-patch vaccines. VaxiJen confirmed that all…	No	N/A
Severe acute respiratory syndrome coronavirus 2 (SARS-CoV-2)	2020	Zaheer et al.	Anti-COVID-19 multi-epitope vaccine designs employing global viral genome sequences	This in-silico study identified 13 cytotoxic T-lymphocyte (CTL) T-cell epitopes and 10 helper T-lymphocyte (HTL) T-cell epitopes as promising vaccine candidates from the ORF1ab, surface (S) glycoprotein, membrane (M) glycoprotein, ORF6, ORF7a, ORF7b, envelope (E), ORF8, ORF9, and ORF3a proteins of severe acute respiratory syndrome coronavirus 2 (SARS-CoV-2). Two multi-epitope constructs, Cov-I-Va…	No	N/A
Severe acute respiratory syndrome coronavirus 2 (SARS-CoV-2)	2020	Wang et al.	Immunoinformatic analysis of T-and B-cell epitopes for SARS-CoV-2 vaccine design	This immunoinformatics study discovered nine antigenic conserved B-cell epitopes, multiple discontinuous B-cell epitopes, and 62 T-cell epitopes on the spike (S) protein of severe acute respiratory syndrome coronavirus 2 (SARS-CoV-2). VaxiJen confirmed the antigenicity of these epitopes, which scored above 0.4. These findings could aid in the development of a SARS-CoV-2 vaccine.	No	N/A
Severe acute respiratory syndrome coronavirus 2 (SARS-CoV-2)	2020	Yadav et al.	Full-genome sequences of the first two SARS-CoV-2 viruses from India	This study used computational tools to identify and select five B-cell epitopes (four in the S1 domain and one in the S2 domain) and nine major histocompatibility complex (MHC) class I T-cell epitopes in the spike (S) protein of the Indian severe acute respiratory syndrome coronavirus 2 (SARS-CoV-2). These epitopes were antigenic as confirmed by VaxiJen scores greater than 0.4, and, therefore, pr…	No	N/A
Severe acute respiratory syndrome coronavirus 2 (SARS-CoV-2)	2020	Yazdani et al.	Design an Efficient Multi-Epitope Peptide Vaccine Candidate Against SARS-CoV-2: An in silico Analysis	This in-silico study designed a multi-epitopes subunit vaccine which included six antigenic epitopes, the sequences of 20–49, 418–446, and 505–534 from spike (S) glycoprotein, 51–71 from envelope (E) protein, 360–388 from nucleocapsid (N) phosphoprotein and 169–198 from membrane (M) glycoprotein, of severe acute respiratory syndrome coronavirus 2 (SARS-CoV-2). With VaxiJen scores greater than 0.5…	No	N/A
Severe acute respiratory syndrome coronavirus 2 (SARS-CoV-2)	2021	Adam et al.	Immunoinformatics approach for multi-epitope vaccine design against structural proteins and ORF1a polyprotein of severe acute respiratory syndrome coronavirus-2 (SARS-CoV-2)	This study used computational approaches to create a multi-epitope vaccine made up of 29 antigenic epitopes from the S, M, N, E, and ORF1a proteins of severe acute respiratory syndrome coronavirus 2 (SARS-CoV-2). Four epitopes from S protein, one from M protein, two from N protein, 12 from the ORF1a polyprotein, and none from E protein were identified as cytotoxic T-lymphocyte (CTL) T-cell epitop…	No	N/A
Severe acute respiratory syndrome coronavirus 2 (SARS-CoV-2)	2021	Ahmad et al.	A computational study to disclose potential drugs and vaccine ensemble for COVID-19 conundrum	This computational study identified three antigenic potential B-cell-derived T-cell epitopes: PINTNSSPD, GVPINTNSS, and DHIGTRNPA from the nucleocapsid (N) protein of severe acute respiratory syndrome coronavirus 2 (SARS-CoV-2) as promising vaccine candidates. Based on these epitopes, an in-silico multi-epitope vaccine ensemble was created. VaxiJen antigenicity scores greater than 0.4 (the defaul…	No	N/A
Severe acute respiratory syndrome coronavirus 2 (SARS-CoV-2)	2021	Akbay et al.	Multi-Subunit SARS-CoV-2 Vaccine Design Using Evolutionarily Conserved T- and B- Cell Epitopes	This study used bioinformatics to identify 12 T-cell epitopes and six B-cell epitopes that are conserved among the spike (S), membrane (M), nucleocapsid (N), and envelope (E) protein sequences of severe acute respiratory syndrome coronavirus 2 (SARS-CoV-2) and other human coronaviruses as promising vaccine candidates. A multi-subunit vaccine was designed using these epitopes. VaxiJen confirmed th…	No	N/A
Severe acute respiratory syndrome coronavirus 2 (SARS-CoV-2)	2021	Akhtar et al.	Immuno-informatics quest against COVID-19/SARS-CoV-2: Determining putative T-cell epitopes for vaccine prediction	This study used immunoinformatics and found the five best antigenic T-cell epitopes YFLQSINFV, LQSINFVRI, FTIGTVTLK, ITLCFTLKR and LRARSVSPK as potential vaccine candidates from the ORF3a and ORF7a proteins of severe acute respiratory syndrome coronavirus 2 (SARS-CoV-2). The peptide LRARSVSPK in the ORF7a protein was found to elicit an immune response in the majority of the world's population, ma…	No	N/A
Severe acute respiratory syndrome coronavirus 2 (SARS-CoV-2)	2021	Al Zamane et al.	Development of an in silico multi-epitope vaccine against SARS-COV-2 by precised immune-informatics approaches	This study created an in-silico multi-epitope vaccine composed of seven CD4+ T-cell, 10 T-cell CD8+, and five B-cell epitopes from the surface (S), membrane (M), and envelope (E) proteins of severe acute respiratory syndrome coronavirus 2 (SARS-CoV-2). VaxiJen confirmed that the epitopes were antigenic, with antigenicity scores greater than 0.4, and that the vaccine was antigenic, with a score of…	No	N/A
Severe acute respiratory syndrome coronavirus 2 (SARS-CoV-2)	2021	Almofti et al.	Vaccinomic approach for novel multi epitopes vaccine against severe acute respiratory syndrome coronavirus-2 (SARS-CoV-2)	This study used bioinformatics tools to construct an in-silico vaccine with the predicted five linear B-cell epitopes, 12 cytotoxic T-lymphocyte (CTL) T-cell epitopes, and 18 helper T-lymphocyte (HTL) T-cell epitopes from the spike (S) protein and orf1ab polyprotein of severe acute respiratory syndrome coronavirus 2 (SARS-CoV-2). VaxiJen confirmed the antigenicity of the S and orf1ab proteins, wi…	No	N/A
Severe acute respiratory syndrome coronavirus 2 (SARS-CoV-2)	2021	Bashir et al.	Immunoinformatics approaches to explore B and T cell epitope-based vaccine designing for SARS-CoV-2 Virus	This study used a computational vaccination technique to identify antigenic B- and T-cell epitopes from the spike (S) protein as WPWYVWLGFI, and SRVKNLNSSEGVPDLLV, and those from the envelope small membrane protein as CWCARPTCIK, and YCCNIVNVSL of severe acute respiratory syndrome coronavirus 2 (SARS-CoV-2) as potential vaccine candidates. VaxiJen was used to determine the antigenicity of the pro…	No	N/A
Severe acute respiratory syndrome coronavirus 2 (SARS-CoV-2)	2021	Bhatnager et al.	Epitope based peptide vaccine against SARS-COV2: an immune-informatics approach	This in-silico study designed a multivalent subunit vaccine using overlapping cytotoxic T-lymphocyte (CTL) and helper T-lymphocyte (HTL) T-cell epitopes from the S2 subunit of the antigenic spike (S) glycoprotein of severe acute respiratory syndrome coronavirus 2 (SARS-CoV-2): CTL epitopes at positions 687-695, 864-873, 896-904, 976-984, 1201-1209, and HTL epitopes at positions 1006-1020, 1124-11…	No	N/A
Severe acute respiratory syndrome coronavirus 2 (SARS-CoV-2)	2021	Bhattacharya et al.	Development of new vaccine target against SARS-CoV2 using envelope (E) protein: An evolutionary, molecular modeling and docking based study	This study conducted computational screening to identify three B-cell epitopes (VFLLVTLAIL, ILTALRLCAY and LLFLAFVVFL), two major histocompatibility complex (MHC) class I binding (LTALRLCAY, VSLVKPSFY), and an MHC class II binding (VFLLVTLAI) from the envelope (E) protein of severe acute respiratory syndrome coronavirus 2 (SARS-CoV-2) as the best candidates for future subunit vaccine development.…	No	N/A
Severe acute respiratory syndrome coronavirus 2 (SARS-CoV-2)	2021	Chauhan et al.	Excavating SARS-coronavirus 2 genome for epitope-based subunit vaccine synthesis using immunoinformatics approach	This research designed an in-silico subunit vaccine construct by combining the screened-out 11 CD4 T-cell epitopes, 12 CD8 T-cell epitopes, and three B-cell epitopes from the ORF1ab, surface (S) glycoprotein, ORF3a, envelope (E), membrane (M) glycoprotein, ORF6, ORF7, ORF8, nucleocapsid (N), and ORF10 proteins of severe acute respiratory syndrome coronavirus 2 (SARS-CoV-2). VaxiJen confirmed the …	No	N/A
Severe acute respiratory syndrome coronavirus 2 (SARS-CoV-2)	2021	Chen et al.	T and B cell Epitope analysis of SARS-CoV-2 S protein based on immunoinformatics and experimental research	This investigation used immunoinformatics to predict and recommend that the B-cell epitope ‘EILDITPCSFGGVS’, major histocompatibility complex (MHC) class I T-cell peptide ‘KIADYNYKL’, and MHC class II T-cell peptide ‘LEILDITPC’ in the spike (S) protein of severe acute respiratory syndrome coronavirus 2 (SARS-CoV-2) were highly antigenic. VaxiJen was used to confirm the antigenicity of the S prote…	No	N/A
Severe acute respiratory syndrome coronavirus 2 (SARS-CoV-2)	2021	Chukwudozie et al.	Immuno-informatics design of a multimeric epitope peptide based vaccine targeting SARS-CoV-2 spike glycoprotein	This study used an in-silico approach to identify five antigenic B-cell epitopes and 27 discontinuous B-cell epitopes in the spike (S) protein of severe acute respiratory syndrome coronavirus 2 (SARS-CoV-2). The study also identified eight CD8+ T-cell 9-mers and 12 CD4+ T-cell 14-15-mers as promising candidate epitopes that may be restricted by a large number of major histocompatibility complex (…	No	N/A
Severe acute respiratory syndrome coronavirus 2 (SARS-CoV-2)	2021	Cuspoca et al.	An immunoinformatics approach for sars-cov-2 in latam populations and multi-epitope vaccine candidate directed towards the world's population	In this in-silico study, researchers created a vaccine with 18 potential B- and T-cell epitopes derived from the conserved protein sequences of the severe acute respiratory syndrome coronavirus 2 (SARS-CoV-2) proteomes. With a threshold greater than 0.4, VaxiJen confirmed the antigenicity of these epitopes. The vaccine's VaxiJen antigenicity score ranged between 0.6419 and 0.6455, indicating that…	No	N/A
Severe acute respiratory syndrome coronavirus 2 (SARS-CoV-2)	2021	Dariushnejad et al.	Designing a Multi-epitope Peptide Vaccine Against COVID-19 Variants Utilizing In-silico Tools	This study used computational approaches to design a multi-epitope vaccine using the highly-ranked 14 B- and T-cell epitopes from the antigenic spike (S) and nucleocapsid proteins of severe acute respiratory syndrome coronavirus 2 (SARS-CoV-2). VaxiJen was used to predict the antigenicity of the epitopes. These findings could aid in the development of a vaccine against SARS-CoV-2 variants.	No	N/A
Severe acute respiratory syndrome coronavirus 2 (SARS-CoV-2)	2021	Enayatkhani et al.	Reverse vaccinology approach to design a novel multi-epitope vaccine candidate against COVID-19: an in silico study	This study used an in-silico approach to create a multi-epitope vaccine with five rich-epitope domains that included highly scored T- and B-cell epitopes from the antigenic proteins nucleocapsid (N), ORF3a, and membrane (M) protein of severe acute respiratory syndrome coronavirus 2 (SARS-CoV-2). The vaccine's VaxiJen analysis revealed a potent antigenicity of 0.5999 with a 0.4% threshold.	No	N/A
Severe acute respiratory syndrome coronavirus 2 (SARS-CoV-2)	2021	Ezaj et al.	Whole proteome screening and identification of potential epitopes of SARS-CoV-2 for vaccine design-an immunoinformatic, molecular docking and molecular dynamics simulation accelerated robust strategy	This in-silico study identified 21 T-cell epitopes from seven different antigenic proteins (VaxiJen score >0.5) of severe acute respiratory syndrome coronavirus 2 (SARS-CoV-2) that induce immune response: envelope (E), membrane (M) glycoprotein, ORF6, ORF7a, ORF7b, nucleocapsid (N) phosphoprotein, and ORF7b. The chosen top three epitopes were KAYNVTQAF from N protein, ATSRTLSYY from M protein, an…	No	N/A
Severe acute respiratory syndrome coronavirus 2 (SARS-CoV-2)	2021	Fatoba et al.	Immunoinformatics prediction of overlapping CD8+ T-cell, IFN-Î³ and IL-4 inducer CD4+ T-cell and linear B-cell epitopes based vaccines against COVID-19 (SARS-CoV-2)	This research used immunoinformatics approaches to identify 18 CD8+ T-cell epitopes, 19 CD4+ T-cell epitopes, and eight B-cell epitopes as potential vaccine candidates among conserved protein sequences of severe acute respiratory syndrome coronavirus 2 (SARS-CoV-2). Most of the epitopes were discovered in the membrane (M) protein of SARS-CoV-2. All the aforementioned epitopes were antigenic, with…	No	N/A
Severe acute respiratory syndrome coronavirus 2 (SARS-CoV-2)	2021	Fereshteh et al.	In silico evaluation of surface-exposed proteins of severe acute respiratory syndrome coronavirus 2 to propose a multi-epitope vaccine candidate	This study developed an in-silico multi-epitope-based subunit vaccine from the conserved S2 domain of the spike (S) protein and the protrusion parts of the membrane (M) protein of severe acute respiratory syndrome coronavirus 2 (SARS-CoV-2). The S and M proteins were chosen because they were found to be highly antigenic, with antigenicity scores greater than the 0.4 threshold in VaxiJen.	No	N/A
Severe acute respiratory syndrome coronavirus 2 (SARS-CoV-2)	2021	Ferreira et al.	EpiCurator: an immunoinformatic workflow to predict and prioritize SARS-CoV-2 epitopes	This study used immunoinformatic approaches to discover 11 epitopes in the receptor-binding domain (RBD) of severe acute respiratory syndrome coronavirus 2 (SARS-CoV-2) spike (S) glycoprotein. These epitopes were used to create a multi-epitope vaccine. With VaxiJen scores greater than 0.7, the epitopes were antigenic, and the vaccine was antigenic with a score of 0.87.	No	N/A
Severe acute respiratory syndrome coronavirus 2 (SARS-CoV-2)	2021	Ghosh et al.	Immunogenicity and antigenicity based T-cell and B-cell epitopes identification from conserved regions of 10664 SARS-CoV-2 genomes	This research work found 17 conserved regions in the NSP3, NSP4, NSP6, NSP8, RdRp, Helicase, endoRNAse, 2’-O-RMT, spike (S) glycoprotein, ORF3a protein, membrane (M) glycoprotein and nucleocapsid (N) protein of severe acute respiratory syndrome coronavirus 2 (SARS-CoV-2). This study also discovered 30 major histocompatibility complex (MHC) class I and 24 MHC class II restricted T-cell epitopes wi…	No	N/A
Severe acute respiratory syndrome coronavirus 2 (SARS-CoV-2)	2021	Ghosh et al.	Genome-wide analysis of Indian SARS-CoV-2 genomes to identify T-cell and B-cell epitopes from conserved regions based on immunogenicity and antigenicity	This study used computational techniques to identify 23 consensus conserved regions in various severe acute respiratory syndrome coronavirus 2 (SARS-CoV-2) proteins, including NSP3, NSP10, nucleocapsid (N) protein, spike (S) glycoprotein, and NSP4. This research also discovered 34 major histocompatibility complex (MHC) class I and 37 MHC class class II restricted T-cell epitopes with 16 and 19 un…	No	N/A
Severe acute respiratory syndrome coronavirus 2 (SARS-CoV-2)	2021	Guo et al.	Identification of COVID-19 B-cell epitopes with phage-displayed peptide library	The researchers used computational tools to identify two potential B-cell epitopes on the nucleocapsid phosphoprotein (NP) and spike (S) protein of severe acute respiratory syndrome coronavirus 2 (SARS-CoV-2). The predicted B-cell epitope from NP was 168GTTLPKGFYAEGSRGGSQASSRSSSRSRNSSRNSTPGSSRGTSPARMA211, which had a VaxiJen score of 0.6066 and was antigenic. The predicted antigenic B-cell epitop…	No	N/A
Severe acute respiratory syndrome coronavirus 2 (SARS-CoV-2)	2021	Hafidzhah et al.	Potential vaccine targets for COVID-19 and phylogenetic analysis based on the nucleocapsid phosphoprotein of Indonesian SARS-CoV-2 isolates	This study used computational methods to predict and recommend PEP1 (HGKEDLKFPRGQGVPINTNSSPDDQIGYYRRATRRIRGGDGKMKDLS) as an epitope-based peptide vaccine candidate derived from the B-cell epitope of the nucleocapsid (N) phosphoprotein of severe acute respiratory syndrome coronavirus 2 (SARS-CoV-2). This peptide was chosen due to its high antigenicity, as evidenced by a VaxiJen antigenicity score …	No	N/A
Severe acute respiratory syndrome coronavirus 2 (SARS-CoV-2)	2021	Hisham et al.	Identification of highly conserved sars-cov-2 antigenic epitopes with wide coverage using reverse vaccinology approach	This study adopted an in-silico approach to identify 13 epitopes (B- and T-cell) from the membrane (M), spike (S), ORF10, nsp3, nsp4, nsp6, and ORF3a proteins of severe acute respiratory syndrome coronavirus 2 (SARS-CoV-2) as potential subunit vaccine candidates. VaxiJen was used to assess the antigenicity of these proteins and to confirm that the epitopes were antigenic at a cutoff score of 0.4.	No	N/A
Severe acute respiratory syndrome coronavirus 2 (SARS-CoV-2)	2021	Jain et al.	Prediction of Epitope based Peptides for Vaccine Development from Complete Proteome of Novel Corona Virus (SARS-COV-2) Using Immunoinformatics	This study used various bioinformatics tools to identify several potential CD4+, CD8+ T-cell epitopes, and B-cell epitopes from the antigenic spike (S) and nucleoprotein (N) proteins of severe acute respiratory syndrome coronavirus 2 (SARS-CoV-2). The most promising potential vaccine candidates were the epitopes SIIAYTMSL predicted from S protein and SPRWYFYYL predicted from N protein. The S and …	No	N/A
Severe acute respiratory syndrome coronavirus 2 (SARS-CoV-2)	2021	Jawalagatti et al.	Highly feasible immunoprotective multicistronic SARS-CoV-2 vaccine candidate blending novel eukaryotic expression and Salmonella bactofection	This study developed a vaccine containing seven cytotoxic T-lymphocyte (CTL) epitopes in receptor-binding domain (RBD) in spike (S) protein, three in heptad repeat domain (HR) of S protein, ten in membrane (M) protein, and four epitopes in nsp13, as well as three T-lymphocyte (HTL) epitopes in RBD, three in HR, six in M and four epitopes in nsp13 of severe acute respiratory syndrome coronavirus 2…	Yes	The immunised mice in this study developed antigen-specific antibodies to all four proteins in the vaccine. Because this vaccine candidate elicited anti- severe acute respiratory syndrome coronavirus 2 (SARS-CoV-2) responses in mice, it provides useful insights into creating an effective multivalent vaccine to fight SARS-CoV-2 and its variants.
Severe acute respiratory syndrome coronavirus 2 (SARS-CoV-2)	2021	Jena et al.	Reverse vaccinology approach towards the in-silico multiepitope vaccine development against SARS-CoV-2	This study discovered that the spike (S), membrane (M) glycoprotein, and nucleocapsid (N) proteins of severe acute respiratory syndrome coronavirus 2 (SARS-CoV-2) were antigenic, with VaxiJen scores of 0.46, 0.51, and 0.50, respectively (higher than the default threshold of 0.4). The most promising antigenic four B-cell epitopes, four helper T-lymphocyte (HTL) T-cell epitopes, and eight cytotoxic…	No	N/A
Severe acute respiratory syndrome coronavirus 2 (SARS-CoV-2)	2021	Khan et al.	Immunogenomics guided design of immunomodulatory multi-epitope subunit vaccine against the SARS-CoV-2 new variants, and its validation through in silico cloning and immune simulation	This study used immunoinformatics approaches to design a multi-epitope subunit vaccine candidate with four B-cell epitopes, four cytotoxic T-lymphocyte (CTL) T-cell epitopes, and four helper T-lymphocyte (HTL) T-cell epitopes from the spike (S) protein of severe acute respiratory syndrome coronavirus 2 (SARS-CoV-2) against new virus variants. VaxiJen confirmed the epitopes were antigenic, and the…	No	N/A
Severe acute respiratory syndrome coronavirus 2 (SARS-CoV-2)	2021	Kumar et al.	Cytotoxic T-lymphocyte elicited vaccine against SARS-CoV-2 employing immunoinformatics framework	This study used in-silico methods to identify five highly ranked antigenic cytotoxic T-lymphocyte (CTL) T-cell epitopes from the spike (S) glycoprotein of severe acute respiratory syndrome coronavirus 2 (SARS-CoV-2): FGGFNFSQI, TLDSKTQSL, FVFLVLLPL, FRVQPTESI, and WTAGAAAYY. With scores greater than the 0.4 threshold, VaxiJen confirmed that these epitopes were highly antigenic. FGGFNFSQI and TLDS…	No	N/A
Severe acute respiratory syndrome coronavirus 2 (SARS-CoV-2)	2021	Montes-Grajales et al.	Bioinformatics prediction of sars-cov-2 epitopes as vaccine candidates for the colombian population	The most promising vaccine candidate in this in-silico study was YQPYRVVVL from the receptor-binding domain (RBD) of the spike (S) protein of severe acute respiratory syndrome coronavirus 2 (SARS-CoV-2). This epitope was highly antigenic to the beta variant from South Africa (GSAID ID: EPI_ISL_1706561) and another variant from India (GSAID ID: EPI_ISL_1708422). According to VaxiJen, this epitope …	No	N/A
Severe acute respiratory syndrome coronavirus 2 (SARS-CoV-2)	2021	Moura et al.	Immunoinformatic approach to assess SARS-CoV-2 protein S epitopes recognised by the most frequent MHC-I alleles in the Brazilian population	This study used immunoinformatics to identify 24 antigenic epitopes in the severe acute respiratory syndrome coronavirus 2 (SARS-CoV-2) spike (S) protein that could interact with 17 different major histocompatibility complex (MHC) class I alleles in the Brazilian population. These epitopes can elicit a strong immune response from CD8+ T-cells and have high VaxiJen antigenicity scores at the 0.5 t…	No	N/A
Severe acute respiratory syndrome coronavirus 2 (SARS-CoV-2)	2021	Waqas et al.	Immunoinformatics and Molecular Docking Studies Predicted Potential Multiepitope-Based Peptide Vaccine and Novel Compounds against Novel SARS-CoV-2 through Virtual Screening	An immunoinformatics approach was used to create a multi-epitope vaccine composed of 28 T-cell epitopes from the replicase, NSp1, envelope (E), membrane (M), nucleocapsid (N), and spike (S) antigenic proteins of severe acute respiratory syndrome coronavirus 2 (SARS-CoV-2). With a score of 0.6741 at the 0.5% threshold, VaxiJen confirmed that the vaccine was antigenic. GTDLEGNFY, TVNVLAWLY, GSVGFNI…	No	N/A
Severe acute respiratory syndrome coronavirus 2 (SARS-CoV-2)	2021	Naveed et al.	Design of a novel multiple epitope-based vaccine: An immunoinformatics approach to combat SARS-CoV-2 strains	A bioinformatic approach was used to design a multi-epitope subunit vaccine from the antigenic membrane (M) protein of severe acute respiratory syndrome coronavirus 2 (SARS-CoV-2) with six B-cell epitopes, 15 major histocompatibility complex (MHC) class I epitopes, and 18 MHC class II epitopes. The M protein's antigenicity in VaxiJen was 0.5102, higher than the 0.4 cutoff, indicating that it was …	No	N/A
Severe acute respiratory syndrome coronavirus 2 (SARS-CoV-2)	2021	Oso et al.	In silico Design of a Vaccine Candidate for SAR S-CoV-2 Based on Multiple T-cell and B-cell Epitopes	This study performed an in-silico investigation and designed a vaccine candidate against severe acute respiratory syndrome coronavirus 2 (SARS-CoV-2) with predicted B-cell epitopes DPNFKD from nucleoprotein (N) protein, SPLSLN from ORF9b protein, and LELQDHNE from ORF7b protein, and T-cell epitopes EPKLGSLVV from ORF8 protein, NFKDQVILL from N protein, and SSRSSSRSR from N protein. The proteins m…	No	N/A
Severe acute respiratory syndrome coronavirus 2 (SARS-CoV-2)	2021	Paul et al.	Mutation profile of SARS-CoV-2 spike protein and identification of potential multiple epitopes within spike protein for vaccine development against SARS-CoV-2	This in-silico analysis found the following potential epitopes as promising vaccine candidates in the spike (S) protein of severe acute respiratory syndrome coronavirus 2 (SARS-CoV-2). The antigenic B-cell epitopes were YYPDKVF from N terminal domain (NTD) and LFRKSNLKP from receptor-binding domain (RBD). cytotoxic T-lymphocyte (CTL) T-cell epitopes WTAGAAAYY in the NTD and CVADYSVLY in the RBD. …	No	N/A
Severe acute respiratory syndrome coronavirus 2 (SARS-CoV-2)	2021	Pourseif et al.	A domain-based vaccine construct against SARS-CoV-2, the causative agent of COVID-19 pandemic: Development of self-amplifying mRNA and peptide vaccines	This study used computational tools to discover three peptide fragments (100–280, 430–590, and 1060–1150) with the largest number of the overlapping immunodominant B- and T-cell epitopes in the severe acute respiratory syndrome coronavirus 2 (SARS-CoV-2) spike (S) protein sequence. These fragments were able to cover seven B-cell epitopes, seven CD4+ T-cell epitopes, and four CD8+ T-cell epitopes.…	No	N/A
Severe acute respiratory syndrome coronavirus 2 (SARS-CoV-2)	2021	Rantam et al.	Molecular docking and dynamic simulation of conserved B cell epitope of SARS-CoV-2 glycoprotein Indonesian isolates: An immunoinformatic approach	This study used immunoinformatic approaches to identify 10 peptides from the B- and T-cells of the conserved regions of spike (S) glycoprotein of severe acute respiratory syndrome coronavirus 2 (SARS-CoV-2) that were antigenic, non-allergenic and non-toxic. Peptides B12, L5, L9, and L13 were specifically recommended as potential vaccine candidates. VaxiJen confirmed the peptides were antigenic at…	No	N/A
Severe acute respiratory syndrome coronavirus 2 (SARS-CoV-2)	2021	Ravindran et al.	Immunoinformatic approach to design a vaccine against SARS-COV-2 membrane glycoprotein	This study used immunoinformatics to discover four T-cell epitopes, AGDSGFAAY, FVLAAVYRI, LSYFIASFR, and GFAAYSRYR, from the membrane (M) glycoprotein of severe acute respiratory syndrome coronavirus 2 (SARS-CoV-2). Among these epitopes, FVLAAVYRI was suggested as the best potential vaccine candidate. VaxiJen confirmed that the M protein was antigenic (score 0.5047), and that the epitopes were al…	No	N/A
Severe acute respiratory syndrome coronavirus 2 (SARS-CoV-2)	2021	Rehman et al.	Scouting the receptor-binding domain of SARS coronavirus 2: A comprehensive immunoinformatics inquisition	This immunoinformatics research found conserved peptide sequences in the receptor binding domain (RBD) of the severe acute respiratory syndrome coronavirus 2 (SARS-CoV-2) spike (S) protein. Specifically, the antigenic B-cell epitopes discovered were LFRKSN and SYGFQPT. The best MHC class I T-cell epitopes were CVADYSVLY and FTNVYADSF, while YRLFRKSNL and VYAWNRKRI were promising MHC class II T-ce…	No	N/A
Severe acute respiratory syndrome coronavirus 2 (SARS-CoV-2)	2021	Rencilin et al.	Identification of SARS-CoV-2 CTL epitopes for development of a multivalent subunit vaccine for COVID-19	This study conducted computational screening to identify 50 peptides as cytotoxic T-lymphocyte (CTL) T-cell epitopes based on the severe acute respiratory syndrome coronavirus 2 (SARS-CoV-2) proteome. Of these 50 epitopes, 45 were found in all SARS-CoV-2 strains tested. With antigenicity scores greater than 0.4, VaxiJen confirmed that these epitopes are multivalent subunit vaccine candidates.	No	N/A
Severe acute respiratory syndrome coronavirus 2 (SARS-CoV-2)	2021	Rouka et al.	In silico investigation of the viroporin E as a vaccine target against SARS-CoV-2	This in-silico study identified four discontinuous B-cell epitopes, one linear B-cell epitope, and 11 T-cell epitopes from the severe acute respiratory syndrome coronavirus 2 (SARS-CoV-2) viroporin E as probable vaccine candidates. VaxiJen confirmed that the epitopes were antigenic at the default 0.4 cutoff.	No	N/A
Severe acute respiratory syndrome coronavirus 2 (SARS-CoV-2)	2021	Roy et al.	Multi-epitope based peptide vaccine design using three structural proteins (S, e, and m) of sars-cov-2: An in silico approach	This study used an in-silico approach to identify eight epitopes as potential vaccine targets by different B- and T-cell epitope prediction tools based on the spike (S), envelope (E), and membrane (M) proteins of severe acute respiratory syndrome coronavirus 2 (SARS-CoV-2). Of the eight epitopes, WTAGAAAYY, YVYSRVKNL, and GTITVEELK were the most promising vaccine candidates. VaxiJen confirmed the…	No	N/A
Severe acute respiratory syndrome coronavirus 2 (SARS-CoV-2)	2021	Saba et al.	An in-depth in silico and immunoinformatics approach for designing a potential multi-epitope construct for the effective development of vaccine to combat against SARS-CoV-2 encompassing variants of concern and interest	This in-silico study constructed a multi-epitope vaccine consisting of three B-cell epitopes, a major histocompatibility complex (MHC) class I T-cell epitopes, and eight MHC class II T-cell epitopes based on the ORF1ab, surface (S) glycoprotein, membrane (M) glycoprotein, and envelope (E) protein of different variants of concern and interest of severe acute respiratory syndrome coronavirus 2 (SAR…	No	N/A
Severe acute respiratory syndrome coronavirus 2 (SARS-CoV-2)	2021	Sadat et al.	Bioinformatics Analysis of SARS-CoV-2 to Approach an Effective Vaccine Candidate Against COVID-19	This study designed an in-silico promising vaccine with 24 highly immunogenic human major histocompatibility complex (MHC) class I and 29 MHC class II epitopes, 14 B-cell linear and 61 discontinues epitopes based on the truncated spike (S) protein (528–1293), and the full forms of M and N proteins of severe acute respiratory syndrome coronavirus 2 (SARS-CoV-2). VaxiJen was used to confirm that th…	No	N/A
Severe acute respiratory syndrome coronavirus 2 (SARS-CoV-2)	2021	Saha et al.	Designing a next generation multi-epitope based peptide vaccine candidate against SARS-CoV-2 using computational approaches	This study adopted a computational methodology to design a multi-epitope-based peptide vaccine with five major histocompatibility complex (MHC) class I (TLDSKTQSL, GKQGNFKNL, CYGVSPTKL, KIADYNYKL, VVVLSFELL) and five MHC class II (IGINITRFQ, YGFQPTNGV, VLSFELLHA, LQIPFAMQM, IAIVMVTIM) binding T-cell epitopes from the spike (S) glycoprotein of severe acute respiratory syndrome coronavirus 2 (SARS-…	No	N/A
Severe acute respiratory syndrome coronavirus 2 (SARS-CoV-2)	2021	Sanami et al.	Exploring SARS-COV-2 structural proteins to design a multi-epitope vaccine using immunoinformatics approach: An in silico study	This study created an in-silico vaccine using five cytotoxic T-lymphocyte (CTL) T-cell epitopes and five helper T-lymphocyte (HTL) T-cell epitopes from the structural antigenic proteins of severe acute respiratory syndrome coronavirus 2 (SARS-CoV-2). The epitopes included FLAFVVFLL (20–28) CTL epitope, KPSFYVYSRVKNLNS (53–67), and SFYVYSRVKNLNSSR (55–69) HTL epitopes from the envelope (E) protein…	No	N/A
Severe acute respiratory syndrome coronavirus 2 (SARS-CoV-2)	2021	Moghri et al.	Designing a Novel Multi-Epitope Vaccine against SARS-CoV-2; Implication for Viral Binds and Fusion Inhibition through Inducing Neutralizing Antibodies	This study constructed an in-silico multi-epitope vaccine with the identified six antigenic B-cell epitopes (“PFGEVFNATRFASV”, "AGSTPCNGVEGFNC", "SVYAWNRKRISNCV", "ATRFASVYAWNRKR", "PNITNLCPFGEVFN", and “ADYSVLYNSASFST”) from the spike (S) glycoprotein of severe acute respiratory syndrome coronavirus 2 (SARS-CoV-2). VaxiJen confirmed these epitopes were antigenic. The vaccine was also antigenic, …	No	N/A
Severe acute respiratory syndrome coronavirus 2 (SARS-CoV-2)	2021	Singh et al.	Immuno-informatics approach for B-cell and T-cell epitope based peptide vaccine design against novel COVID-19 virus	This study used computational approaches to discover two highly conserved B-cell linear epitopes (SGTNGTKRFDN and ASVYAWNRK), one structural B-cell epitope and two T-cell epitopes (RLFRKSNLK and IPTNFTISV) as potential vaccine candidates from the spike (S) glycoprotein of severe acute respiratory syndrome coronavirus 2 (SARS-CoV-2). VaxiJen confirmed that the S glycoprotein was antigenic, with a …	No	N/A
Severe acute respiratory syndrome coronavirus 2 (SARS-CoV-2)	2021	Singh et al.	In silico identification of linear B-cell epitope in Coronavirus 2019 (SARS-CoV-2) surface glycoprotein: A prospective towards peptide vaccine	This study used a computational approach to classify the surface (S) glycoprotein of severe acute respiratory syndrome coronavirus 2 (SARS-CoV-2) as antigenic with a VaxiJen antigenicity score of 0.4687, which was higher than the 0.4 threshold. In total, 37 B-cell epitopes were predicted from the S glycoprotein. VaxiJen scores above the 0.5 threshold indicated that the epitopes were antigenic and…	No	N/A
Severe acute respiratory syndrome coronavirus 2 (SARS-CoV-2)	2021	Solanki et al.	Immunoinformatic approach to design a multiepitope vaccine targeting non-mutational hotspot regions of structural and non-structural proteins of the SARS CoV2	This study used an immunoinformatic approach to design and identify the VTC3 vaccine construct as a multi-epitope vaccine against severe acute respiratory syndrome coronavirus 2 (SARS-CoV-2). VTC3 was made up of the antigenic (VaxiJen scores >0.4) B- and T-cell epitopes from the non-mutational region of structural and non-structural proteins, ORF8, ORF7a, membrane glycoprotein, envelope protein, …	No	N/A
Severe acute respiratory syndrome coronavirus 2 (SARS-CoV-2)	2021	Srivastava et al.	A Bioinformatics Approach for the Prediction of Immunogenic Properties and Structure of the SARS-COV-2 B.1.617.1 Variant Spike Protein	This study used bioinformatics to predict two potential antigenic B-cell epitopes TEIYQAGSTPCNGVQG and LQSYGFQPTNGVGYQP peptides at 60 and 82 positions with VaxiJen antigenicity scores 0.93 and 0.9, respectively, from the spike (S) protein of severe acute respiratory syndrome coronavirus 2 (SARS-CoV-2) B.1.617.1 variant. Two highly immunogenic T-cell epitopes FERDISTEI and YRVVVLSFE located at 54…	No	N/A
Severe acute respiratory syndrome coronavirus 2 (SARS-CoV-2)	2021	Susithra Priyadarshni et al.	In silico approach to design a multi-epitopic vaccine candidate targeting the non-mutational immunogenic regions in envelope protein and surface glycoprotein of SARS-CoV-2	This study utilized an in-silico approach to identify the important T-lymphocyte (CTL) T-cell epitopes VSLVKPSFY, SLVKPSFYV, RVKNLNSSR, SEETGTLIV, LVKPSFYVY, LTDEMIAQY, YLQPRTFLL, RLFRKSNLK, SPRRARSVA, AEIRASANL, TLLALHRSY, helper T-lymphocyte (HTL) T-cell epitopes YSRVKNLNS and FELLHAPAT and B-cells epitopes TLAILTALRLCAYCCN and AGTITSGWTFGAGAAL from the conserved regions of envelope (E) protein…	No	N/A
Severe acute respiratory syndrome coronavirus 2 (SARS-CoV-2)	2021	Uttamrao et al.	Revelation of Potent Epitopes Present in Unannotated ORF Antigens of SARS-CoV-2 for Epitope-Based Polyvalent Vaccine Design Using Immunoinformatics Approach	This immunoinformatics analysis identified 13 highly promising epitopes from the ORF9b and M.ext proteins of severe acute respiratory syndrome coronavirus 2 (SARS-CoV-2) as candidates for multi-epitope vaccine design. The most promising vaccine candidate was the "KVYPIILRL" [ORF9b40-48] CD8+ T-cell epitope. VaxiJen scores above the 0.4 cut-off indicated that these epitopes were antigenic.	No	N/A
Severe acute respiratory syndrome coronavirus 2 (SARS-CoV-2)	2021	Vakili et al.	Deep survey for designing a vaccine against SARS-CoV-2 and its new mutations	This study used computational approaches to design a multi-epitope peptide vaccine using the following epitopes identified from the respective antigenic proteins of severe acute respiratory syndrome coronavirus 2 (SARS-CoV-2): (i) IGINITRFQTLLALHRSYLTPGDSSSGWT and VFNATRFASVYAW from the spike (S) protein; (ii) ANRNRFLYII and YFIASFRL from the membrane (M) protein; (iii) LLNKHIDAYKTFPPTEPK from th…	No	N/A
Severe acute respiratory syndrome coronavirus 2 (SARS-CoV-2)	2021	Vivekanandam et al.	Designing of cytotoxic T lymphocyte-based multi-epitope vaccine against SARS-CoV2: a reverse vaccinology approach	An in-silico based multi-epitope vaccine was constructed using the selected 17 immunogenic cytotoxic T-lymphocyte (CTL) T-cell epitopes from the membrane (M), nucleocapsid (N), surface (S), envelope (E), ORF1ab, and ORF3a proteins of severe acute respiratory syndrome coronavirus 2 (SARS-CoV-2). These epitopes were antigenic, with VaxiJen scores greater than 0.4. The vaccine construct was found to…	No	N/A
Severe acute respiratory syndrome coronavirus 2 (SARS-CoV-2)	2021	Yahaya et al.	Computer-assisted multi-epitopes T-cell subunit Covid-19 vaccine design	This study used computational tools to design a multi-epitope vaccine consisting of 12 cytotoxic T-lymphocyte (CTL) T-cell epitopes, and 13 helper T-lymphocyte (HTL) T-cell epitopes from the surface (S) glycoprotein, envelope (E) protein, membrane (M) glycoprotein, and nucleocapsid (N) phosphoprotein of severe acute respiratory syndrome coronavirus 2 (SARS-CoV-2). VaxiJen confirmed the vaccine's …	No	N/A
Severe acute respiratory syndrome coronavirus 2 (SARS-CoV-2)	2021	Yang et al.	An in silico deep learning approach to multi-epitope vaccine design: a SARS-CoV-2 case study	This research work used immunoinformatics and deep neural network strategies to create an in-silico multi-epitope vaccine (DeepVacPred) made up of 16 B-cell epitopes, 82 CTL epitopes and 89 HTL epitopes from the spike (S) protein sequence of severe acute respiratory syndrome coronavirus 2 (SARS-CoV-2). The vaccine's VaxiJen score was 0.5705 at a 0.4 cutoff, indicating high antigenicity.	No	N/A
Severe acute respiratory syndrome coronavirus 2 (SARS-CoV-2)	2021	Yashvardhini et al.	Immunoinformatics Identification of B-and T-Cell Epitopes in the RNA-Dependent RNA Polymerase of SARS-CoV-2	This research used immunoinformatics techniques to identify 26 antigenic B-cell epitopes and nine antigenic T-cell epitopes from the ribonucleic acid (RNA)-dependent RNA polymerase (RdRp) protein of severe acute respiratory syndrome coronavirus 2 (SARS-CoV-2). The antigenicity of the RdRp protein was 0.620516 at a threshold of 0.4% in VaxiJen. T-cell epitope PDILRVYANLGERVRQALLKTVQFCDAMRNAGIVGVLT…	No	N/A
Severe acute respiratory syndrome coronavirus 2 (SARS-CoV-2)	2021	Devi et al.	Immunoinformatics mapping of potential epitopes in SARS-CoV-2 structural proteins	This study used immunoinformatics to design the following four vaccines based on cytotoxic T-lymphocyte (CTL) T-cell epitopes, helper T-lymphocyte (HTL) T-cell epitopes, and B-cell epitopes identified from severe acute respiratory syndrome coronavirus 2 (SARS-CoV-2): (i) the receptor-binding domain (RBD) of the S protein (B- and T-cell epitopes), (ii) the full-length S protein (B- and T-cell epit…	No	N/A
Severe acute respiratory syndrome coronavirus 2 (SARS-CoV-2)	2021	Zhuang et al.	Bioinformatic prediction of immunodominant regions in spike protein for early diagnosis of the severe acute respiratory syndrome coronavirus 2 (SARS-CoV-2)	This study used a bioinformatic approach to predict three immunodominant fragments spike56-94, spike199-264, spike577-612, with several linear B-cell epitopes, MHC class I binding, and MHC class II binding T-cell epitopes in the S1 subunit of the severe acute respiratory syndrome coronavirus 2 (SARS-CoV-2) spike (S) protein. VaxiJen was used to confirm that the epitopes were antigenic at a defaul…	No	N/A
Shrimp white spot syndrome virus (WSSV)	2019	Momtaz et al.	Design of epitope based vaccine against shrimp white spot syndrome virus (WSSV) by targeting the envelope proteins: An immunoinformatic approach	The VP26 envelope protein of shrimp white spot syndrome virus (WSSV) from National Center for Biotechnology Information (NCBI), Accession number AAO69663.1, had the highest antigenicity (VaxiJen score=0.7601) in this in-silico study. In VP26, the most effective B-cell epitope was peptide region 99 to 115 ("VTAPRTDPAGTGAENSN"), while the most promising cytotoxic T lymphocyte (CTL) T-cell epitope w…	No	N/A
Sin Nombre virus (SNV)	2017	Sankar et al.	T-cell epitopes predicted from the Nucleocapsid protein of Sin Nombre virus restricted to 30 HLA alleles common to the North American population.	This in-silico study identified six antigenic major histocompatibility complex (MHC) class I T-cell epitopes from the nucleocapsid (N) protein of Sin Nombre virus (SNV). VaxiJen was used to determine the antigenicity of the epitopes at a threshold limit of 0.5. The VaxiJen score for the epitope VMGVIGFSF was 1.8515, followed by AAVSALETK (1.5281), FLAARCPFL (1.2043), QSRRAAVSA (0.8992), TNRAYFITR…	No	N/A
Smallpox viruses	2019	Mohammadi et al.	Epitope prediction, modeling, and docking studies for H3L protein as an agent of smallpox	This computational study identified eight epitopes against major histocompatibility complex (MHC) class I receptors based on the conserved parts of the H3L protein of smallpox viruses (Cow poxvirus, Vaccinia virus, Variola virus, and Monkey poxvirus strains). VaxiJen was used to determine the antigenicity of the epitopes with a 0.6 threshold. All epitopes were antigenic (VaxiJen scores >0.6), imp…	No	N/A
Tick-borne encephalitis virus (TBEV)	2021	Suleman et al.	Immunoinformatics and immunogenetics-based design of immunogenic peptides vaccine against the emerging tick-borne encephalitis virus (Tbev) and its validation through in silico cloning and immune simulation	This immunoinformatics study designed a multi-epitope vaccine against tick-borne encephalitis virus (TBEV) based on the antigenic polyprotein of the virus. The vaccine had nine cytotoxic T-lymphocyte (CTL) epitopes, seven helper T-lymphocyte (HTL) epitopes, and 13 B-cell epitopes. VaxiJen confirmed the antigenicity of the vaccine, with a score of 0.5, which was higher than the cut-off of 0.4.	No	N/A
Usutu virus (USUV)	2017	Palanisamy et al.	Computational Prediction of Usutu Virus E Protein B Cell and T Cell Epitopes for Potential Vaccine Development	This computational study identified the Usutu virus (USUV) envelope (E) protein from the AustriaVienna2001 isolate in National Centre for Biotechnology Institute (NCBI) database (accession number: AY453411) as antigenic, with VaxiJen score 0.6329, above the threshold of 0.5. Using this protein, the amino acids from positions 68 to 84 (VSTVSNCPTTGEAHNP) were predicted as a potential B-cell epitope…	No	N/A
Usutu virus (USUV)	2018	Satyam et al.	In silico identification of immunodominant B-cell and T-cell epitopes of non-structural proteins of Usutu Virus	This in-silico study predicted seven proteins (NS1, NS2a, NS2b, NS3, NS4a, NS4b, and NS5) of Usutu virus (USUV) as antigenic, with VaxiJen scores greater than the threshold of 0.4. Based on these proteins, 64 continuous B-cell epitopes, numerous potential discontinuous B-cell epitopes, 64 major histocompatibility complex (MHC) class-I epitopes, and 126 MHC class-II epitopes were predicted. These …	No	N/A
West Nile virus (WNV)	2018	Hossain et al.	An immunopharmacoinformatics approach in development of vaccine and drug candidates for West Nile Virus	This study applied in-silico methods to design an epitope-based vaccine against West Nile virus (WNV). The WNV envelope glycoprotein (UniProtKB ID: F1CFF2) was chosen for this purpose, due to its highest antigenicity (VaxiJen score=0.772). The most potential T-cell epitope was “KSFLVHREW”, and “ITPSAPSYT” was the best B-cell epitope candidate. These findings could aid in the development of a WNV …	No	N/A
West Nile virus (WNV)	2021	Alom et al.	Exploring E, NS3, and NS5 proteins to design a novel multi-epitope vaccine candidate against West Nile Virus: An in-silico approach	The antigenic E, NS3, and NS5 proteins of West Nile virus (WNV) were investigated in order to develop a multi-epitope vaccine. VaxiJen confirmed the antigenicity of these proteins at a 0.4 threshold, with the E protein scoring 0.72, NS3 scoring 0.48, and NS5 scoring 0.42. The predicted vaccine contained 12 T-cell epitopes and nine B-cell epitopes based on these proteins. As predicted by VaxiJen, …	No	N/A
West Nile virus (WNV)	2021	Khan et al.	Immunoinformatics and molecular dynamics approaches: Next generation vaccine design against West Nile virus	In this computational study, B-cell epitopes were predicted from the structural (E, PrM, and capsid C) proteins of West Nile virus (WNV; UniProt ID- Q9Q6P4), and T-cell epitopes were predicted from the WNV structural and non-structural (NS1, NS2B, NS2A, NS4A, NS3, NS4B, and NS5) proteins. A multi-epitope vaccine was constructed with nine cytotoxic T-lymphocyte (CTL), nine helper T-lymphocyte (HTL…	No	N/A
Yellow fever virus (YFV)	2021	Tosta et al.	Multi-epitope based vaccine against yellow fever virus applying immunoinformatics approaches	This immunoinformatics study designed a multi-epitope vaccine against Yellow fever virus (YFV) based on two YFV strains (Asibi: UniProt ID: Q6DV88; and 17 D: UniProt ID: P03314). The vaccine contained 28 cytotoxic T-lymphocyte (CTL) epitopes and seven helper T-lymphocyte (HTL) epitopes derived from the two YFV strains' structural and non-structural proteins. With a score of 0.4327, VaxiJen demons…	No	N/A
Zika virus (ZIKV)	2017	Pradhan et al.	Discovery of T-cell Driven Subunit Vaccines from Zika Virus Genome: An Immunoinformatics Approach	This computational study examined the Zika virus (ZIKV) proteome (NC 012532.1) from the National Center for Biotechnology Information (NCBI). VaxiJen discovered a total of 63 antigenic peptides. Of these, 21 T-cell epitopes from 12 mature proteins of ZIKV were proposed as potential vaccine candidates. Seven of the 21 epitopes, C:44-66, M:135-149, NS2A:124-144, NS3:421-453, NS3:540-554, NS4B:90-13…	No	N/A
Zika virus (ZIKV)	2017	Yadav et al.	Computational modeling and analysis of prominent T-cell epitopes for assisting in designing vaccine of ZIKA virus	This computational study found that the envelope protein (UniProtKB ID: Q91KX7) of Zika virus (ZIKV) had the highest antigenicity with VaxiJen score=0.6269 at a threshold of 0.4. The results showed that the YRIMLSVHG epitope from this protein was the most promising for inducing T-cell immune response and it may aid in the development of a vaccine against ZIKV.	No	N/A
Zika virus (ZIKV)	2018	Kumar Pandey et al.	Designing B- and T-cell multi-epitope based subunit vaccine using immunoinformatics approach to control Zika virus infection	This computer-based study designed a multi-epitope vaccine against Zika virus (ZIKV) based on ZIKV three structural proteins (capsid [GenBank: APH11492.1:1‐122], envelope [GenBank: APH11492.1:291‐794], and membrane [GenBank: APH11492.1:216‐290]) from the National Centre for Biotechnology Institute (NCBI) and non-structural protein (NS1 [PDB ID‐5K6K]) from Protein Data Bank (PDB). There were 17 cy…	No	N/A
Zika virus (ZIKV)	2019	Salvador et al.	Identification of relevant regions on structural and nonstructural proteins of Zika virus for vaccine and diagnostic test development: an in silico approach	An immunoinformatics approach was undertaken to identify potential T-cell epitopes in the structural and non-structural proteins of Zika virus (ZIKV) based on a Brazilian strain (PE243/2015; GenBank accession no. ANC90426.1). Fourteen antigenic T-cell candidate epitopes were identified on ZIKV structural and nonstructural proteins: pr36−50; C61−75; C103−117; E374−382; E477−491; NS2a90−104; NS2a17…	No	N/A
Zika virus (ZIKV)	2020	Mittal et al.	Exploring the Zika Genome to Design a Potential Multiepitope Vaccine Using an Immunoinformatics Approach	This immunoinformatics study used the structural proteins (capsid, membrane and envelope) and a non-structural protein (NS1) of two Zika virus (ZIKV) strains (UniProt ID: Uni-ProtKB-A0A024B7W1 [POLG_ZIKVF] and UniProtKBQ32ZE1 [POLG_ZIKV]) to design a multi-epitope vaccine. There were nine helper T-lymphocyte (HTL) and 12 cytotoxic T-lymphocyte (CTL) T-cell epitopes predicted in the vaccine, as we…	No	N/A
Zika virus (ZIKV)	2020	Shahid et al.	Immunoinformatics guided rational design of a next generation multi epitope based peptide (MEBP) vaccine by exploring Zika virus proteome	This immunoinformatics study designed a multi-epitope vaccine against Zika virus (ZIKV) based on five non-structural proteins (NS1, NS2A-2B, and NS4A-4B) and one structural protein (envelope E)) of the virus. These proteins were antigenic, with VaxiJen scores greater than 0.4. Based on these proteins, the vaccine contained 14 cytotoxic T-lymphocyte (CTL) and 11 helper T-lymphocyte (HTL) T-cell ep…	No	N/A
Zika virus (ZIKV)	2021	Ezzemani et al.	Immuno-informatics-based identification of novel potential b cell and t cell epitopes to fight zika virus infections	This in-silico study designed an epitope-based vaccine against Zika virus (ZIKV) based on antigenic ZIKV capsid, envelope, NS5 ribonucleic acid (RNA)-dependent RNA polymerase (RdRp), NS3 protease and NS1 proteins. VaxiJen confirmed the antigenicity of these proteins at a threshold of 0.4, where capsid scored 0.3856, envelope scored 0.5492, while NS5 RdRp, NS3 protease and NS1 scored 0.4306, 0.433…	No	N/A
Zika virus (ZIKV)	2021	Paul et al.	In silico prediction of a highly immunogenic and conserved epitope against Zika Virus	This in-silico study identified a highly conserved and antigenic peptide region, LEFYSYKKSG, of the Zika virus (ZIKV) polyprotein. The antigenicity of this B-cell epitope was confirmed with a VaxiJen score of 0.7522. As a result, this epitope holds promise for the development of a ZIKV vaccine.	No	N/A
